# Supplementary material for: Gel‐like inclusions of C‐terminal fragments of TDP‐43 sequester stalled proteasomes in neurons
Source: EMBO Rep. 2022 Apr 19;23(6):e53890. doi: 10.15252/embr.202153890 (PMC9171420; doi:10.15252/embr.202153890)
Supplement: Supplementary file 4 — Dataset EV3 [file EMBR-23-e53890-s004.xlsx]

## Sheet: Legend
Table S3
Proteomics raw data for the interactomes of GFP-TDP25 wt, GFP-TDP25 mut and GFP expressed in primary cortical rat neurons

## Sheet: TableS3
Gene names	Protein IDs	Majority protein IDs	Protein names	GOBP name	GOMF name	GOCC name	Keywords	Peptides	Razor unique peptides	Unique peptides	Sequence coverage	Unique razor sequence coverage	Unique sequence coverage	Mol weight kDa	MaxQuant indentification q-value	Score	Intensity	MS/MS count	Student's T test p-value GFP-TDP25 wt vs GFP	Fold Change [log2] GFP-TDP25 wt vs GFP	Test signficant (q-value < 5%) GFP-TDP25 wt vs GFP	Student's T test p-value GFP-TDP25 mut vs GFP	Fold Change [log2] GFP-TDP25 mut vs GFP	Test signficant (q-value < 5%) GFP-TDP25 mut vs GFP	Student's T test p-value GFP-TDP25 wt vs GFP-TDP25 mut	Fold Change [log2] GFP-TDP25 wt vs GFP-TDP25 mut	Test signficant (q-value < 5%) GFP-TDP25 wt vs GFP-TDP25 mut	Log2 LFQ intensity GFP_sample01	Log2 LFQ intensity GFP_sample02	Log2 LFQ intensity GFP_sample03	Log2 LFQ intensity GFP_sample04	Log2 LFQ intensity GFP-TDP25 wt_sample01	Log2 LFQ intensity GFP-TDP25 wt_sample02	Log2 LFQ intensity GFP-TDP25 wt_sample03	Log2 LFQ intensity GFP-TDP25 wt_sample04	Log2 LFQ intensity GFP-TDP25 wt_sample05	Log2 LFQ intensity GFP-TDP25 mut_sample01	Log2 LFQ intensity GFP-TDP25 mut_sample02	Log2 LFQ intensity GFP-TDP25 mut_sample03	Log2 LFQ intensity GFP-TDP25 mut_sample04	Log2 LFQ intensity GFP-TDP25 mut_sample05
Aars	P50475	P50475	Alanine--tRNA ligase, cytoplasmic	alanyl-tRNA aminoacylation;amine metabolic process;amino acid activation;anatomical structure development;biological regulation;carboxylic acid metabolic process;cellular amine metabolic process;cellular amino acid metabolic process;cellular ketone metabolic process;cellular macromolecule metabolic process;cellular metabolic process;cellular nitrogen compound metabolic process;cellular process;ce…	adenyl nucleotide binding;adenyl ribonucleotide binding;alanine-tRNA ligase activity;amine binding;amino acid binding;aminoacyl-tRNA editing activity;aminoacyl-tRNA ligase activity;ATP binding;binding;carboxylic acid binding;carboxylic ester hydrolase activity;catalytic activity;cation binding;hydrolase activity;hydrolase activity, acting on ester bonds;ion binding;ligase activity;ligase activity…	cell part;cytoplasm;extracellular membrane-bounded organelle;extracellular organelle;extracellular region part;extracellular vesicular exosome;intracellular part;membrane;membrane-bounded organelle;membrane-bounded vesicle;organelle;vesicle	Acetylation;Aminoacyl-tRNAsynthetase;ATP-binding;Completeproteome;Cytoplasm;Directproteinsequencing;Ligase;Metal-binding;Nucleotide-binding;Phosphoprotein;Proteinbiosynthesis;Referenceproteome;RNA-binding;tRNA-binding;Ublconjugation;Zinc	4	4	4	6	6	6	106.79	0	9.4813	434480000	13	0.139341	1.31891	+	0.00146699	2.39639	+	0.146036	-1.07748		21.3935	22.7269	20.6999	21.486	23.1305	25.0696	22.5729	21.3351	22.3695	24.3869	23.9601	24.2301	22.9714	24.3163
Acat1	P17764	P17764	Acetyl-CoA acetyltransferase, mitochondrial	adipose tissue development;anatomical structure development;brain development;cellular component assembly;cellular component organization;cellular component organization or biogenesis;developmental process;liver development;macromolecular complex assembly;macromolecular complex subunit organization;metanephric proximal convoluted tubule development;organ development;protein complex assembly;prote…	acetyl-CoA C-acetyltransferase activity;acetyl-CoA C-acyltransferase activity;acetyltransferase activity;binding;C-acetyltransferase activity;C-acyltransferase activity;catalytic activity;cation binding;coenzyme binding;cofactor binding;enzyme binding;identical protein binding;ion binding;metal ion binding;protein binding;protein dimerization activity;protein homodimerization activity;transferase…	cell part;cytoplasmic part;extracellular membrane-bounded organelle;extracellular organelle;extracellular region part;extracellular vesicular exosome;intracellular membrane-bounded organelle;intracellular organelle;intracellular organelle lumen;intracellular organelle part;intracellular part;membrane;membrane-bounded organelle;membrane-bounded vesicle;membrane-enclosed lumen;mitochondrial inner m…	Acetylation;Acyltransferase;Completeproteome;Directproteinsequencing;Metal-binding;Mitochondrion;Potassium;Referenceproteome;Transferase;Transitpeptide	7	7	7	22.9	22.9	22.9	44.695	0	67.99	2237600000	50	0.120669	1.81735	+	0.13839	1.6303	+	0.577606	0.187051		20.9064	25.7561	24.1716	25.3837	25.165	26.8315	26.1102	25.2512	26.0011	25.8511	25.7494	25.3397	25.8839	25.5995
Acat2;RGD1562948	Q5XI22;F1LS48;A0A0G2JUB4;D3ZKB6;A0A096MJY8	Q5XI22;F1LS48;A0A0G2JUB4;D3ZKB6;A0A096MJY8	Acetyl-CoA acetyltransferase, cytosolic	anatomical structure development;brain development;catabolic process;cell communication;cellular catabolic process;cellular ketone body metabolic process;cellular metabolic process;cellular process;cellular response to chemical stimulus;cellular response to external stimulus;cellular response to extracellular stimulus;cellular response to fatty acid;cellular response to lipid;cellular response to…	acetyl-CoA C-acetyltransferase activity;acetyl-CoA C-acyltransferase activity;acetyltransferase activity;C-acetyltransferase activity;C-acyltransferase activity;catalytic activity;transferase activity;transferase activity, transferring acyl groups;transferase activity, transferring acyl groups other than amino-acyl groups	cell part;cytoplasmic part;cytosol;intracellular part	Acetylation;Acyltransferase;Completeproteome;Cytoplasm;Directproteinsequencing;Proteomicsidentification;Referenceproteome;Transferase	6	6	6	27.5	27.5	27.5	41.108	0	44.579	2668500000	61	0.139266	1.6796	+	0.260268	1.25381		0.204898	0.425798		21.0593	26.3461	24.5333	24.9112	25.8633	26.5341	25.7715	25.3817	25.9097	26.346	25.2876	24.8325	25.486	25.3792
Acin1	E9PST5	E9PST5		apoptotic chromosome condensation;biological regulation;cell differentiation;cellular component organization;cellular component organization at cellular level;cellular component organization or biogenesis;cellular component organization or biogenesis at cellular level;cellular developmental process;cellular macromolecule metabolic process;cellular metabolic process;cellular nitrogen compound meta…	binding;nucleotide binding	cell part;cytoplasm;exon-exon junction complex;intracellular non-membrane-bounded organelle;intracellular organelle;intracellular organelle part;intracellular part;macromolecular complex;membrane;non-membrane-bounded organelle;nuclear body;nuclear part;nuclear speck;nucleolus;nucleoplasm part;organelle;organelle part;plasma membrane;protein complex	Completeproteome;Proteomicsidentification;Referenceproteome	2	2	2	1.9	1.9	1.9	151.04	0	2.8048	121360000	4	0.00158391	1.75767	+	0.00100914	1.64768	+	0.765507	0.109997		21.4991	20.7645	20.7838	21.318	23.2426	22.8072	23.3518	21.8148	23.0289	22.768	22.8842	23.0654	21.8659	23.1117
Acly	P16638;G3V9G4;A0A0G2K5E7;G3V888;P16638-2	P16638;G3V9G4;A0A0G2K5E7;G3V888;P16638-2	ATP-citrate synthase	acetyl-CoA biosynthetic process;acetyl-CoA metabolic process;biosynthetic process;carbohydrate metabolic process;carboxylic acid biosynthetic process;carboxylic acid metabolic process;cellular biosynthetic process;cellular carbohydrate metabolic process;cellular ketone metabolic process;cellular lipid metabolic process;cellular metabolic process;cellular process;citrate metabolic process;coenzyme…	acid-thiol ligase activity;adenyl nucleotide binding;adenyl ribonucleotide binding;ATP binding;ATP citrate synthase activity;binding;catalytic activity;cation binding;CoA-ligase activity;cofactor binding;ion binding;ligase activity;ligase activity, forming carbon-sulfur bonds;lyase activity;metal ion binding;nucleotide binding;purine nucleotide binding;purine ribonucleoside triphosphate binding;p…	cell part;cytoplasm;cytoplasmic part;extracellular membrane-bounded organelle;extracellular organelle;extracellular region part;extracellular vesicular exosome;intracellular membrane-bounded organelle;intracellular organelle;intracellular organelle part;intracellular part;membrane;membrane-bounded organelle;membrane-bounded vesicle;mitochondrion;nuclear part;nucleoplasm;organelle;organelle part;p…	Acetylation;Alternativesplicing;ATP-binding;Completeproteome;Cytoplasm;Directproteinsequencing;Isopeptidebond;Lipidbiosynthesis;Lipidmetabolism;Lyase;Magnesium;Metal-binding;Nucleotide-binding;Phosphoprotein;Proteomicsidentification;Referenceproteome;Transferase;Ublconjugation	2	2	2	2.1	2.1	2.1	120.63	0	2.734	156170000	6	0.0251724	1.70436	+	0.029812	1.25104	+	0.449898	0.453318		20.4793	21.9121	21.5538	20.9757	23.1029	23.6061	24.1781	22.2263	21.5595	22.2266	23.2897	22.8854	21.3881	22.6166
Aco2	Q9ER34	Q9ER34	Aconitate hydratase, mitochondrial	acetyl-CoA catabolic process;acetyl-CoA metabolic process;carboxylic acid metabolic process;catabolic process;cellular catabolic process;cellular ketone metabolic process;cellular metabolic process;cellular process;citrate metabolic process;coenzyme catabolic process;coenzyme metabolic process;cofactor catabolic process;cofactor metabolic process;isocitrate metabolic process;metabolic process;org…	3 iron, 4 sulfur cluster binding;4 iron, 4 sulfur cluster binding;aconitate hydratase activity;binding;carbon-oxygen lyase activity;catalytic activity;cation binding;hydro-lyase activity;ion binding;iron ion binding;iron-sulfur cluster binding;lyase activity;metal cluster binding;metal ion binding;transition metal ion binding	cell part;cytoplasmic part;intracellular membrane-bounded organelle;intracellular organelle;intracellular part;membrane-bounded organelle;mitochondrion;nucleus;organelle	4Fe-4S;Acetylation;Completeproteome;Directproteinsequencing;Iron;Iron-sulfur;Isopeptidebond;Lyase;Metal-binding;Mitochondrion;Phosphoprotein;Pyrrolidonecarboxylicacid;Referenceproteome;Transitpeptide;Tricarboxylicacidcycle;Ublconjugation	3	3	3	7.7	7.7	7.7	85.432	0	14.774	620710000	21	0.331285	0.503473		0.316472	0.816075		0.61881	-0.312601		22.8559	21.7724	20.5807	21.9073	22.0952	22.7057	22.0607	21.6658	22.8854	22.1422	24.7427	21.7942	21.6832	22.6135
Acot7	Q64559;Q64559-1;F8WG67	Q64559;Q64559-1;F8WG67	Cytosolic acyl coenzyme A thioester hydrolase	biosynthetic process;carboxylic acid biosynthetic process;carboxylic acid catabolic process;carboxylic acid metabolic process;catabolic process;cellular biosynthetic process;cellular catabolic process;cellular ketone metabolic process;cellular lipid catabolic process;cellular lipid metabolic process;cellular metabolic process;cellular nitrogen compound metabolic process;cellular process;coenzyme …	acyl-CoA hydrolase activity;acyl-CoA thioesterase activity;carboxylic ester hydrolase activity;catalytic activity;CoA hydrolase activity;hydrolase activity;hydrolase activity, acting on ester bonds;palmitoyl-CoA hydrolase activity;thiolester hydrolase activity	cell body;cell part;cell projection;cytoplasmic part;cytosol;extracellular membrane-bounded organelle;extracellular organelle;extracellular region part;extracellular vesicular exosome;intracellular organelle part;intracellular part;membrane-bounded organelle;membrane-bounded vesicle;neuron projection;nuclear part;nucleoplasm;organelle;organelle part;vesicle	Acetylation;Alternativesplicing;Completeproteome;Cytoplasm;Directproteinsequencing;Hydrolase;Proteomicsidentification;Referenceproteome;Repeat;Serineesterase	4	4	4	18.4	18.4	18.4	42.735	0	8.8885	949950000	19	0.00566566	2.95917	+	0.00968583	2.52735	+	0.182542	0.431826		21.2139	24.5703	21.6113	21.4277	24.8531	25.6645	25.6974	24.3632	25.2466	25.251	24.3068	24.6175	24.6842	24.8062
Acta1;Actc1;Actg2;Acta2	P68136;P68035;P63269;A0A0G2K4M6;P62738	P68136;P68035;P63269;A0A0G2K4M6;P62738	Actin, alpha skeletal muscle;Actin, alpha cardiac muscle 1;Actin, gamma-enteric smooth muscle;Actin, aortic smooth muscle	actin cytoskeleton organization;actin filament organization;actin filament-based movement;actin filament-based process;actin-mediated cell contraction;actin-myosin filament sliding;actomyosin structure organization;anatomical structure development;anatomical structure formation involved in morphogenesis;anatomical structure morphogenesis;biological regulation;cardiac muscle contraction;cardiac mu…	adenyl nucleotide binding;adenyl ribonucleotide binding;ATP binding;ATPase activity;binding;catalytic activity;cytoskeletal protein binding;hydrolase activity;hydrolase activity, acting on acid anhydrides;hydrolase activity, acting on acid anhydrides, in phosphorus-containing anhydrides;nucleoside-triphosphatase activity;nucleotide binding;protein binding;purine nucleotide binding;purine ribonucl…	actin cytoskeleton;actin filament;actin filament bundle;actomyosin;actomyosin, actin part;adherens junction;anchoring junction;blood microparticle;cell junction;cell part;cell periphery;cell-substrate adherens junction;cell-substrate junction;contractile fiber part;cytoplasm;cytoplasmic part;cytoskeletal part;cytoskeleton;extracellular membrane-bounded organelle;extracellular organelle;extracellu…	3D-structure;Acetylation;ATP-binding;Completeproteome;Cytoplasm;Cytoskeleton;Methylation;Muscleprotein;Nucleotide-binding;Oxidation;Referenceproteome	20	3	3	36.9	6.1	6.1	42.051	0	21.775	9590200000	52	0.662145	-0.763712		0.00575266	1.40443	+	0.173078	-2.16814		26.5278	27.9996	26.2897	27.2679	28.7436	22.604	22.912	27.8371	29.1909	28.6175	28.2789	28.5681	28.5602	28.1036
Actg1;Actb	P63259;P60711;A0A0G2K3K2;D3ZRN3	P63259;P60711;A0A0G2K3K2	Actin, cytoplasmic 2;Actin, cytoplasmic 2, N-terminally processed;Actin, cytoplasmic 1;Actin, cytoplasmic 1, N-terminally processed	anatomical structure development;anatomical structure homeostasis;anatomical structure morphogenesis;ATP-dependent chromatin remodeling;axonogenesis;biological adhesion;biological regulation;cell adhesion;cell part morphogenesis;cell projection morphogenesis;cell projection organization;cell-cell adhesion;cellular component morphogenesis;cellular component organization;cellular component organiza…	adenyl nucleotide binding;adenyl ribonucleotide binding;ATP binding;binding;core promoter proximal region DNA binding;core promoter proximal region sequence-specific DNA binding;DNA binding;enhancer binding;enhancer sequence-specific DNA binding;enzyme binding;kinase binding;nucleic acid binding;nucleotide binding;protein binding;protein kinase binding;purine nucleotide binding;purine ribonucleos…	adherens junction;anchoring junction;axon;blood microparticle;cell cortex part;cell junction;cell part;cell projection;cell-substrate adherens junction;cell-substrate junction;chromatin;chromosomal part;cortical cytoskeleton;cytoplasmic part;cytoskeletal part;cytoskeleton;cytosol;extracellular membrane-bounded organelle;extracellular organelle;extracellular region part;extracellular space;extrace…	Acetylation;ATP-binding;Completeproteome;Cytoplasm;Cytoskeleton;Directproteinsequencing;Methylation;Nucleotide-binding;Oxidation;Proteomicsidentification;Referenceproteome;Ublconjugation	34	34	17	83.7	83.7	56.8	41.792	0	323.31	72942000000	466	0.00658032	2.30533	+	0.0117732	1.80431	+	0.102794	0.501017		25.9801	28.8495	27.4001	27.9261	29.3062	30.5117	30.2142	29.1672	30.0221	29.5964	29.1264	29.3603	29.3697	29.2636
Add1	Q63028;D3ZZ99;A0A0G2JSM7;Q63028-2	Q63028;D3ZZ99;A0A0G2JSM7;Q63028-2	Alpha-adducin	actin cytoskeleton organization;actin filament bundle assembly;actin filament capping;actin filament organization;actin filament-based process;anatomical structure homeostasis;anatomical structure morphogenesis;barbed-end actin filament capping;biological regulation;cell communication;cell differentiation;cell morphogenesis;cell volume homeostasis;cellular component assembly;cellular component as…	binding;protein binding;protein complex binding;receptor binding;structural molecule activity;T cell receptor binding	adherens junction;anchoring junction;cell junction;cell part;cell projection;cell projection part;cell-substrate adherens junction;cell-substrate junction;cytoplasmic part;cytoskeletal part;cytoskeleton;dendrite;dendritic spine;F-actin capping protein complex;focal adhesion;intermediate filament cytoskeleton;intracellular non-membrane-bounded organelle;intracellular organelle;intracellular organe…	Acetylation;Actin-binding;Alternativesplicing;Calmodulin-binding;Cellmembrane;Completeproteome;Cytoplasm;Cytoskeleton;Membrane;Phosphoprotein;Polymorphism;Proteomicsidentification;Referenceproteome	2	2	2	3.5	3.5	3.5	80.354	0	3.7405	343430000	14	0.257838	1.09229		0.13172	1.26517	+	0.852093	-0.172879		22.8276	23.0647	21.128	21.9717	24.2407	24.8835	21.6256	21.6526	24.2991	24.0835	22.3877	24.6411	24.4898	21.9639
Add2	Q05764;Q05764-2;F8WFS9	Q05764;Q05764-2;F8WFS9	Beta-adducin	actin cytoskeleton organization;actin filament bundle assembly;actin filament capping;actin filament organization;actin filament-based process;anatomical structure development;barbed-end actin filament capping;biological regulation;cellular component assembly;cellular component assembly at cellular level;cellular component organization;cellular component organization at cellular level;cellular co…	structural constituent of cytoskeleton;structural molecule activity	cell part;cytoplasmic membrane-bounded vesicle;cytoplasmic part;cytoplasmic vesicle;cytoskeletal part;cytoskeleton;F-actin capping protein complex;intracellular membrane-bounded organelle;intracellular non-membrane-bounded organelle;intracellular organelle;intracellular organelle part;intracellular part;macromolecular complex;membrane;membrane-bounded organelle;membrane-bounded vesicle;non-membra…	Acetylation;Actin-binding;Alternativesplicing;Calmodulin-binding;Cellmembrane;Completeproteome;Cytoplasm;Cytoskeleton;Membrane;Phosphoprotein;Polymorphism;Proteomicsidentification;Referenceproteome	6	6	6	15.6	15.6	15.6	80.592	0	83.171	1038500000	48	2.57e-05	3.75243	+	3.84e-05	3.46606	+	0.0446386	0.286366		21.1826	21.4355	20.3074	22.356	25.1443	25.3695	24.7738	25.0112	25.0651	24.775	24.7857	24.9964	24.5466	24.8283
Adrm1	Q9JMB5	Q9JMB5	Proteasomal ubiquitin receptor ADRM1	biosynthetic process;cellular biosynthetic process;cellular component assembly;cellular component assembly at cellular level;cellular component organization;cellular component organization at cellular level;cellular component organization or biogenesis;cellular component organization or biogenesis at cellular level;cellular macromolecular complex assembly;cellular macromolecular complex subunit o…	endopeptidase activator activity;endopeptidase regulator activity;enzyme activator activity;enzyme regulator activity;peptidase activator activity;peptidase regulator activity	cell part;cytoplasm;intracellular organelle part;intracellular part;macromolecular complex;membrane;nuclear part;nucleoplasm;organelle part;plasma membrane;proteasome complex;protein complex	Acetylation;Completeproteome;Cytoplasm;Isopeptidebond;Nucleus;Phosphoprotein;Proteasome;Referenceproteome;Ublconjugation	2	2	2	6.1	6.1	6.1	42.102	0	6.2923	203060000	15	0.0402876	1.08208	+	0.0319525	1.45961	+	0.512549	-0.377533		22.2249	22.123	21.1312	21.8556	23.7063	22.9569	23.4882	21.8852	22.542	23.7578	23.6395	23.6367	21.534	23.8984
Aimp1	Q4G079	Q4G079		anatomical structure morphogenesis;biological regulation;blood vessel morphogenesis;defense response;defense response to virus;developmental process;immune effector process;immune system process;inflammatory response;multi-organism process;negative regulation of angiogenesis;negative regulation of biological process;negative regulation of developmental process;regulation of anatomical structure m…	binding;cytokine activity;nucleic acid binding;protein binding;receptor binding;RNA binding;tRNA binding		Completeproteome;Proteomicsidentification;Referenceproteome	2	2	2	7.3	7.3	7.3	34.574	0	6.4381	287410000	20	0.00389986	1.82261	+	0.23246	0.843786		0.0667363	0.978822		21.0522	23.1538	21.5621	22.3746	24.0418	23.8916	24.204	23.4716	23.6824	22.2864	21.4262	23.5176	23.4057	23.7612
Alb	A0A0G2JSH5;P02770	A0A0G2JSH5;P02770	Serum albumin	anatomical structure homeostasis;behavior;biological regulation;cell communication;cell killing;cellular process;cellular response to external stimulus;cellular response to extracellular stimulus;cellular response to nutrient levels;cellular response to starvation;cellular response to stimulus;cellular response to stress;circadian behavior;circadian rhythm;circadian sleep/wake cycle process;circu…	binding;carboxylic acid binding;cation binding;cofactor binding;DNA binding;drug binding;enzyme binding;fatty acid binding;ion binding;lipid binding;metal ion binding;monocarboxylic acid binding;nucleic acid binding;oxygen binding;protein binding;pyridoxal phosphate binding;toxin binding;transition metal ion binding;vitamin B6 binding;vitamin binding;zinc ion binding	basement membrane;blood microparticle;cell part;cytoplasm;extracellular matrix part;extracellular membrane-bounded organelle;extracellular organelle;extracellular region part;extracellular space;extracellular vesicular exosome;intracellular membrane-bounded organelle;intracellular organelle;intracellular part;macromolecular complex;membrane-bounded organelle;membrane-bounded vesicle;nucleus;organ…	Cleavageonpairofbasicresidues;Completeproteome;Copper;Directproteinsequencing;Disulfidebond;Lipid-binding;Metal-binding;Phosphoprotein;Polymorphism;Referenceproteome;Repeat;Secreted;Signal;Zinc	15	12	12	25.2	21.2	21.2	68.758	0	100.65	7343200000	159	0.326198	0.329206		0.988949	0.00491962		0.195686	0.324286		25.8886	27.3399	26.7628	26.9795	26.9576	27.5673	26.7986	27.143	26.893	26.3686	26.4129	27.4006	26.7547	26.8012
Alcam	O35112	O35112	CD166 antigen	axon guidance;biological adhesion;cell adhesion;cellular process;chemotaxis;locomotion;motor axon guidance;response to chemical stimulus;response to external stimulus;response to stimulus;taxis		adherens junction;anchoring junction;axon;cell body;cell junction;cell part;cell projection;cell-substrate adherens junction;cell-substrate junction;external side of plasma membrane;extracellular membrane-bounded organelle;extracellular organelle;extracellular region part;extracellular vesicular exosome;focal adhesion;integral to membrane;intrinsic to membrane;membrane part;membrane-bounded organ…	Celladhesion;Completeproteome;Directproteinsequencing;Disulfidebond;Glycoprotein;Immunoglobulindomain;Membrane;Referenceproteome;Repeat;Signal;Transmembrane;Transmembranehelix	4	4	4	8.9	8.9	8.9	65.021	0	6.2441	610950000	13	5.39e-05	2.50312	+	6.97e-07	2.88969	+	0.151084	-0.386574		22.1569	21.5314	21.5944	22.023	24.5514	24.6672	23.4963	24.2324	24.7005	24.4954	24.5612	24.828	24.6727	25.0234
Aldoa;Aldoart2	P05065;Q6AY07;P09117;A0A0G2K3Q6	P05065;Q6AY07	Fructose-bisphosphate aldolase A;Fructose-bisphosphate aldolase	aging;alcohol catabolic process;alcohol metabolic process;anatomical structure morphogenesis;apoptosis;carbohydrate catabolic process;carbohydrate metabolic process;catabolic process;cell death;cell differentiation;cellular carbohydrate catabolic process;cellular carbohydrate metabolic process;cellular component assembly;cellular component organization;cellular component organization or biogenesi…	aldehyde-lyase activity;carbon-carbon lyase activity;catalytic activity;fructose-bisphosphate aldolase activity;lyase activity	axon;cell part;cell projection;contractile fiber part;cytoplasm;cytoplasmic part;extracellular membrane-bounded organelle;extracellular organelle;extracellular region part;extracellular vesicular exosome;intracellular membrane-bounded organelle;intracellular organelle;intracellular part;M band;macromolecular complex;membrane;membrane-bounded organelle;membrane-bounded vesicle;mitochondrion;neuron…	Acetylation;Completeproteome;Cytoplasm;Directproteinsequencing;Glycolysis;Lyase;Phosphoprotein;Referenceproteome;Schiffbase	8	8	8	31.9	31.9	31.9	39.351	0	31.996	1694300000	50	0.238968	1.68847		0.0703002	2.23881	+	0.627687	-0.550343		21.5745	25.1139	21.3306	21.479	22.6795	25.9881	24.9272	21.1947	25.5253	25.7543	22.3677	24.5077	25.2642	25.1726
Alg2	G3V6U3	G3V6U3		biosynthetic process;carbohydrate biosynthetic process;carbohydrate metabolic process;cellular carbohydrate metabolic process;cellular macromolecule metabolic process;cellular metabolic process;cellular process;cellular protein metabolic process;dolichol-linked oligosaccharide biosynthetic process;glycosylation;macromolecule glycosylation;macromolecule metabolic process;macromolecule modification…	alpha-1,3-mannosyltransferase activity;alpha-1,6-mannosyltransferase activity;catalytic activity;glycolipid 3-alpha-mannosyltransferase activity;glycolipid 6-alpha-mannosyltransferase activity;glycolipid mannosyltransferase activity;mannosyltransferase activity;transferase activity;transferase activity, transferring glycosyl groups;transferase activity, transferring hexosyl groups	cell part;cytoplasmic part;intracellular membrane-bounded organelle;intracellular organelle;intracellular part;membrane;membrane-bounded organelle;nucleus;organelle;perinuclear region of cytoplasm	Completeproteome;Glycosyltransferase;Proteomicsidentification;Referenceproteome;Transferase	10	10	10	33	33	33	47.318	0	280.69	6979400000	62	7.94e-09	5.90728	+	2.63e-08	5.52951	+	0.0342883	0.377773		21.8906	21.6213	21.0521	21.3772	27.4311	27.6798	27.2975	27.142	27.4123	27.0395	26.8841	27.4634	26.7895	26.8974
Alyref	D3ZXH7	D3ZXH7			binding;nucleic acid binding;nucleotide binding	cell part;intracellular organelle part;intracellular part;nuclear part;nucleoplasm;organelle part	Completeproteome;Proteomicsidentification;Referenceproteome	3	3	3	17.5	17.5	17.5	19.915	0	4.9934	273160000	9	0.0752448	1.30169	+	0.124642	1.20844	+	0.874022	0.0932484		20.0339	22.6576	21.1465	21.5239	22.9592	21.9265	23.6933	21.7661	22.8658	22.8624	21.8682	23.978	22.6449	21.3911
Amph	O08838;A0A0G2K5Z4;A0A0G2JX32;F1LPP0	O08838;A0A0G2K5Z4;A0A0G2JX32;F1LPP0	Amphiphysin	behavior;biological regulation;cellular component organization;cellular component organization or biogenesis;cellular membrane organization;cellular process;cognition;endocytosis;establishment of localization;learning;learning or memory;membrane invagination;membrane organization;multicellular organismal process;neurological system process;positive regulation of biological process;positive regula…	binding;lipid binding;phospholipid binding;protein binding;protein complex binding;protein C-terminus binding;protein dimerization activity;protein heterodimerization activity	axon part;axon terminus;cell junction;cell part;cell projection part;clathrin coated vesicle membrane;clathrin-coated vesicle;coated vesicle;coated vesicle membrane;cytoplasmic membrane-bounded vesicle;cytoplasmic part;cytoplasmic vesicle;cytoplasmic vesicle membrane;cytoplasmic vesicle part;cytoskeleton;intracellular membrane-bounded organelle;intracellular non-membrane-bounded organelle;intrace…	3D-structure;Celljunction;Coiledcoil;Completeproteome;Cytoplasm;Cytoplasmicvesicle;Cytoskeleton;Directproteinsequencing;Membrane;Phosphoprotein;Referenceproteome;SH3domain;Synapse	3	3	3	7	7	7	74.877	0	11.597	374880000	11	0.0360153	1.97668	+	1.71e-06	2.88765	+	0.205097	-0.910967		21.0429	21.5824	21.984	21.7472	24.0577	22.4913	24.5824	21.6072	25.0905	24.5967	24.1999	24.5105	24.4118	24.6651
Ank2	A0A0G2JZ56;A0A0G2KAS9;F1M9N9;A0A0G2K6R9;F1LM42;A0A0G2KBB9;F1M5N3;M0R511;F1LZM2;D4A4Q9;F1LN92	A0A0G2JZ56;A0A0G2KAS9;F1M9N9;A0A0G2K6R9;F1LM42;A0A0G2KBB9;F1M5N3		anatomical structure development;anatomical structure formation involved in morphogenesis;anatomical structure morphogenesis;atrial septum development;axon ensheathment;axonogenesis;biological regulation;calcium ion homeostasis;calcium-mediated signaling;cardiac muscle contraction;cardiac septum development;cation homeostasis;cell development;cell junction assembly;cell junction organization;cell…	adenyl nucleotide binding;adenyl ribonucleotide binding;ATP binding;binding;catalytic activity;cation binding;channel regulator activity;endopeptidase activity;enzyme binding;hydrolase activity;ion binding;ion channel binding;kinase binding;metal ion binding;metalloendopeptidase activity;metallopeptidase activity;nucleotide binding;peptidase activity;peptidase activity, acting on L-amino acid pep…	basolateral plasma membrane;cell junction;cell part;cell projection;cell-cell contact zone;cell-cell junction;contractile fiber part;costamere;cytoplasmic part;cytoskeleton;integral to membrane;integral to plasma membrane;intercalated disc;intracellular non-membrane-bounded organelle;intracellular organelle;intracellular organelle part;intracellular part;intrinsic to membrane;intrinsic to plasma …	ANKrepeat;Completeproteome;Proteomicsidentification;Referenceproteome;Repeat	3	3	3	2.6	2.6	2.6	202.65	0	8.9518	385670000	11	0.0265098	1.96074	+	0.014104	1.94224	+	0.979275	0.0185028		21.0703	22.7224	21.0774	21.773	22.8365	24.2029	25.0771	22.0105	23.9806	24.4634	23.7442	21.9429	23.9645	23.9001
Ap2a1	D3ZUY8	D3ZUY8		cellular process;establishment of localization;establishment of localization in cell;establishment of protein localization;intracellular protein transport;intracellular transport;protein transport;transport;vesicle-mediated transport	binding;protein binding;protein complex binding;protein C-terminus binding;protein transporter activity;substrate-specific transporter activity;transporter activity	apical plasma membrane;AP-type membrane coat adaptor complex;basolateral plasma membrane;cell part;clathrin adaptor complex;cytoplasmic part;intracellular part;macromolecular complex;membrane part;plasma membrane part;protein complex	Completeproteome;Membrane;Proteintransport;Proteomicsidentification;Referenceproteome;Transport	4	2	2	5.8	4	4	107.67	0	27.084	515040000	17	0.0186661	2.62446	+	0.00299268	3.18285	+	0.581173	-0.558393		22.2469	21.8636	21.4411	21.8204	25.6194	25.4102	25.9631	23.0713	22.2734	25.7219	22.5709	25.7473	25.3407	25.7484
Ap2a2	A0A0G2K943;Q66HM2;P18484	A0A0G2K943;Q66HM2;P18484	AP-2 complex subunit alpha-2	cellular component organization;cellular component organization or biogenesis;cellular membrane organization;cellular process;endocytosis;establishment of localization;establishment of localization in cell;establishment of protein localization;intracellular protein transport;intracellular transport;membrane invagination;membrane organization;protein transport;transport;vesicle-mediated transport	binding;lipid binding;protein binding;protein complex binding;protein transporter activity;substrate-specific transporter activity;transporter activity	AP-type membrane coat adaptor complex;cell part;clathrin adaptor complex;coated pit;cytoplasmic part;intracellular part;macromolecular complex;membrane;membrane part;plasma membrane;protein complex	3D-structure;Cellmembrane;Coatedpit;Completeproteome;Directproteinsequencing;Endocytosis;Lipid-binding;Membrane;Phosphoprotein;Proteintransport;Proteomicsidentification;Referenceproteome;Transport	8	8	6	12.3	12.3	10.4	101.58	0	34.44	626400000	26	6.07e-06	3.4768	+	1.52e-06	3.51849	+	0.836073	-0.0416874		21.0925	21.7528	20.8955	21.8777	24.8991	24.8333	25.2226	24.2684	25.1837	24.6274	24.9865	24.7944	25.08	25.1272
Ap2b1	P62944;P62944-2	P62944;P62944-2	AP-2 complex subunit beta	cellular component assembly;cellular component assembly at cellular level;cellular component organization;cellular component organization at cellular level;cellular component organization or biogenesis;cellular component organization or biogenesis at cellular level;cellular macromolecular complex assembly;cellular macromolecular complex subunit organization;cellular membrane organization;cellular…	binding;clathrin binding;protein binding;protein complex binding;protein transporter activity;substrate-specific transporter activity;transporter activity	AP-type membrane coat adaptor complex;cell part;clathrin adaptor complex;clathrin coat;coated pit;cytoplasmic part;Golgi apparatus part;intracellular organelle part;intracellular part;macromolecular complex;membrane;membrane coat;membrane part;organelle part;plasma membrane;protein complex;trans-Golgi network	3D-structure;Acetylation;Alternativesplicing;Cellmembrane;Coatedpit;Completeproteome;Endocytosis;Membrane;Phosphoprotein;Proteintransport;Referenceproteome;Transport	7	7	6	7.7	7.7	6.2	104.55	0	15.297	848830000	35	2.01e-06	3.30059	+	9.87e-06	2.92156	+	0.0768034	0.379034		21.5862	21.3748	21.3819	22.3172	25.0573	25.3109	24.9198	24.6378	24.9024	24.5707	24.0302	24.9228	24.6545	24.7547
Ap3b2	D4AE00	D4AE00	AP-3 complex subunit beta	anterograde axon cargo transport;anterograde synaptic vesicle transport;axon cargo transport;cellular component movement;cellular process;cytoskeleton-dependent intracellular transport;establishment of localization;establishment of localization in cell;establishment of protein localization;intracellular protein transport;intracellular transport;microtubule-based movement;microtubule-based process…		AP-3 adaptor complex;AP-type membrane coat adaptor complex;cell part;cytoplasmic part;Golgi apparatus;intracellular membrane-bounded organelle;intracellular organelle;intracellular organelle part;intracellular part;macromolecular complex;membrane part;membrane-bounded organelle;nuclear part;nucleoplasm;organelle;organelle part;protein complex	Completeproteome;Membrane;Proteintransport;Proteomicsidentification;Referenceproteome;Transport	3	3	3	4	4	4	119.14	0	10.455	345980000	18	0.00921618	1.66473	+	0.0429182	1.28487	+	0.545142	0.379864		22.3645	22.7114	22.5271	22.1142	24.6108	22.556	24.7525	24.0799	24.4709	21.9249	24.1568	24.1033	24.1084	24.2773
Ap3m1	Q6IRG9;P53676	Q6IRG9;P53676	AP-3 complex subunit mu-1	anterograde axon cargo transport;anterograde synaptic vesicle transport;axon cargo transport;cellular component movement;cellular process;cytoskeleton-dependent intracellular transport;establishment of localization;establishment of localization in cell;establishment of protein localization;intracellular protein transport;intracellular transport;microtubule-based movement;microtubule-based process…		AP-type membrane coat adaptor complex;cell part;clathrin adaptor complex;cytoplasmic part;cytoplasmic vesicle membrane;cytoplasmic vesicle part;Golgi apparatus;intracellular membrane-bounded organelle;intracellular organelle;intracellular organelle part;intracellular part;lysosomal membrane;macromolecular complex;membrane;membrane part;membrane-bounded organelle;organelle;organelle membrane;organ…	3D-structure;Completeproteome;Cytoplasmicvesicle;Golgiapparatus;Membrane;Proteintransport;Proteomicsidentification;Referenceproteome;Transport	9	9	6	31.1	31.1	23.9	46.977	0	133.51	3073500000	72	1.3e-06	4.79147	+	1.74e-06	4.52015	+	0.0269114	0.271321		20.7828	22.0523	22.3412	21.9867	26.6665	26.7758	26.6462	26.3193	26.5031	26.376	26.2585	26.5222	26.182	26.2157
Ap3m2	P53678;V9GZ82	P53678;V9GZ82	AP-3 complex subunit mu-2	anterograde axon cargo transport;anterograde synaptic vesicle transport;axon cargo transport;biological regulation;cellular component movement;cellular process;cytoskeleton-dependent intracellular transport;establishment of localization;establishment of localization in cell;establishment of protein localization;intracellular protein transport;intracellular transport;microtubule-based movement;mic…		AP-type membrane coat adaptor complex;cell part;clathrin adaptor complex;cytoplasmic part;cytoplasmic vesicle membrane;cytoplasmic vesicle part;Golgi apparatus;intracellular membrane-bounded organelle;intracellular organelle;intracellular organelle part;intracellular part;macromolecular complex;membrane;membrane part;membrane-bounded organelle;organelle;organelle membrane;organelle part;protein c…	Completeproteome;Cytoplasmicvesicle;Golgiapparatus;Membrane;Proteintransport;Proteomicsidentification;Referenceproteome;Transport	7	4	4	23.2	16	16	46.874	0	16.713	584560000	17	0.0032268	2.94388	+	0.0620257	2.26869	+	0.514928	0.675188		20.6034	22.1793	22.1825	22.1227	25.3531	25.3685	25.2689	22.7077	24.8811	24.9312	20.6635	24.5384	25.1414	24.9289
Arcn1	Q66H80	Q66H80	Coatomer subunit delta	adult behavior;adult locomotory behavior;anatomical structure maturation;behavior;cellular process;cerebellar Purkinje cell layer maturation;developmental maturation;developmental process;establishment of localization;establishment of localization in cell;establishment of protein localization;Golgi vesicle transport;intracellular protein transport;intracellular transport;locomotory behavior;multi…		AP-type membrane coat adaptor complex;cell part;clathrin adaptor complex;COPI vesicle coat;cytoplasmic part;cytoplasmic vesicle part;endoplasmic reticulum;Golgi apparatus part;intracellular membrane-bounded organelle;intracellular organelle;intracellular organelle part;intracellular part;macromolecular complex;membrane coat;membrane part;membrane-bounded organelle;organelle;organelle part;protein…	Acetylation;Completeproteome;Cytoplasm;Cytoplasmicvesicle;ER-Golgitransport;Golgiapparatus;Membrane;Phosphoprotein;Proteintransport;Referenceproteome;Transport	8	8	8	23.3	23.3	23.3	57.199	0	51.564	966270000	31	0.000551099	3.17305	+	0.00039859	3.28729	+	0.54548	-0.114234		20.6066	22.7015	20.1509	21.7498	24.8238	24.564	24.3268	24.0042	24.6576	24.2661	24.4822	24.9369	24.5676	24.6947
Arglu1	Q5BJT0	Q5BJT0	Arginine and glutamate-rich protein 1			cell part;cytoplasmic part;intracellular membrane-bounded organelle;intracellular organelle;intracellular organelle part;intracellular part;membrane-bounded organelle;mitochondrion;nuclear part;nucleoplasm;organelle;organelle part	Completeproteome;Phosphoprotein;Referenceproteome	4	4	4	17.7	17.7	17.7	32.887	0	25.069	2520300000	57	0.178764	-0.90241	+	0.18984	-1.19939	+	0.74997	0.296978		26.0971	26.2683	26.0242	26.2341	26.3522	25.6374	23.226	25.4258	25.6263	25.6568	25.6377	22.0647	25.4686	25.955
Arhgdia	Q5XI73	Q5XI73	Rho GDP-dissociation inhibitor 1	biological regulation;cell surface receptor linked signaling pathway;cellular process;cellular response to abiotic stimulus;cellular response to chemical stimulus;cellular response to external stimulus;cellular response to mechanical stimulus;cellular response to organic cyclic compound;cellular response to organic substance;cellular response to redox state;cellular response to stimulus;intracell…	binding;carboxylic acid binding;enzyme activator activity;enzyme binding;enzyme regulator activity;fatty acid binding;GDP-dissociation inhibitor activity;GTPase activator activity;GTPase binding;GTPase regulator activity;heat shock protein binding;Hsp90 protein binding;kinase binding;lipid binding;monocarboxylic acid binding;nucleoside-triphosphatase regulator activity;protein binding;protein kin…	cell part;cytoplasmic part;cytosol;extracellular membrane-bounded organelle;extracellular organelle;extracellular region part;extracellular space;extracellular vesicular exosome;immunological synapse;intracellular part;membrane;membrane part;membrane-bounded organelle;membrane-bounded vesicle;organelle;plasma membrane part;vesicle	Acetylation;Completeproteome;Cytoplasm;GTPaseactivation;Phosphoprotein;Referenceproteome	3	3	3	27.9	27.9	27.9	23.407	0	45.728	1771900000	49	0.0554879	1.37159	+	0.0580174	1.34105	+	0.864822	0.0305367		22.4306	25.4549	23.7577	24.7848	25.2319	25.6223	25.435	25.1923	25.9114	25.8125	25.4051	25.2155	25.574	25.2332
Armc10	B1WBW4	B1WBW4	Armadillo repeat-containing protein 10	biological regulation;regulation of biological process;regulation of growth		cell part;cytoplasmic part;endoplasmic reticulum membrane;endoplasmic reticulum part;integral to membrane;intracellular membrane-bounded organelle;intracellular organelle;intracellular organelle part;intracellular part;intrinsic to membrane;membrane;membrane part;membrane-bounded organelle;mitochondrion;organelle;organelle membrane;organelle part	Completeproteome;Endoplasmicreticulum;Growthregulation;Membrane;Phosphoprotein;Referenceproteome;Transmembrane;Transmembranehelix	2	2	2	12.7	12.7	12.7	33.421	0	26.553	292210000	9	0.144226	1.43914	+	0.00177242	3.29422	+	0.0631878	-1.85508		21.1867	22.62	20.8055	20.9523	25.5047	22.7987	22.3668	21.9561	21.5249	25.2162	25.1444	25.2024	22.6918	25.1719
Armcx4	D3ZV39	D3ZV39					Completeproteome;Proteomicsidentification;Referenceproteome	14	14	14	10.8	10.8	10.8	242.86	0	254.32	2181900000	83	3.35e-07	4.05063	+	2.4e-07	3.6491	+	0.00799309	0.401529		21.7151	22.0801	22.249	21.3143	25.9357	26.1356	25.9946	25.4952	25.8901	25.4671	25.4756	25.558	25.5873	25.3555
Arpc4	B2RZ72	B2RZ72		actin cytoskeleton organization;actin filament organization;actin filament polymerization;actin filament-based process;actin nucleation;actin polymerization or depolymerization;Arp2/3 complex-mediated actin nucleation;biological regulation;cellular component assembly;cellular component assembly at cellular level;cellular component organization;cellular component organization at cellular level;cel…	structural constituent of cytoskeleton;structural molecule activity	Arp2/3 protein complex;cell part;cytoskeletal part;extracellular membrane-bounded organelle;extracellular organelle;extracellular region part;extracellular vesicular exosome;intracellular organelle part;intracellular part;macromolecular complex;membrane-bounded organelle;membrane-bounded vesicle;organelle;organelle part;protein complex;vesicle	Completeproteome;Proteomicsidentification;Referenceproteome	2	2	2	13.7	13.7	13.7	19.667	0	5.3181	400410000	18	0.238603	1.43236		0.264679	1.19287		0.793519	0.23949		22.7771	24.1815	19.9886	21.7938	24.2116	25.0291	22.8136	21.2557	24.7781	24.7951	22.9708	22.6863	24.4524	21.9861
Atad1	Q505J9;A0A0H2UHI7	Q505J9;A0A0H2UHI7	ATPase family AAA domain-containing protein 1	behavior;biological regulation;cellular component organization;cellular component organization at cellular level;cellular component organization or biogenesis;cellular component organization or biogenesis at cellular level;cellular process;cognition;cytoplasmic microtubule organization;cytoskeleton organization;learning;learning or memory;memory;metabolic process;microtubule cytoskeleton organiza…	adenyl nucleotide binding;adenyl ribonucleotide binding;ATP binding;ATPase activity;ATPase activity, coupled;binding;catalytic activity;hydrolase activity;hydrolase activity, acting on acid anhydrides;hydrolase activity, acting on acid anhydrides, in phosphorus-containing anhydrides;microtubule-severing ATPase activity;nucleoside-triphosphatase activity;nucleotide binding;purine nucleotide bindin…	cell junction;cell part;cytoplasmic part;intracellular membrane-bounded organelle;intracellular organelle;intracellular organelle part;intracellular part;membrane;membrane-bounded organelle;microbody;microbody membrane;microbody part;mitochondrion;nucleus;organelle;organelle membrane;organelle part;peroxisomal membrane;peroxisomal part;postsynaptic membrane;synapse part;synaptic membrane	ATP-binding;Celljunction;Cellmembrane;Completeproteome;Hydrolase;Isopeptidebond;Membrane;Nucleotide-binding;Peroxisome;Postsynapticcellmembrane;Referenceproteome;Synapse;Ublconjugation	1	1	1	8.3	8.3	8.3	40.717	0	11.404	259810000	8	0.0371058	0.815483	+	0.139418	1.4401	+	0.455025	-0.624619		21.551	21.7049	21.7216	22.2248	22.2173	23.3268	22.9324	22.7197	21.8841	23.5623	22.3348	20.8184	24.882	24.6059
Atad3	Q3KRE0	Q3KRE0	ATPase family AAA domain-containing protein 3		adenyl nucleotide binding;adenyl ribonucleotide binding;ATP binding;binding;nucleotide binding;purine nucleotide binding;purine ribonucleoside triphosphate binding;purine ribonucleotide binding;ribonucleotide binding	cell part;cytoplasmic part;integral to membrane;intracellular non-membrane-bounded organelle;intracellular organelle;intracellular organelle part;intracellular part;intrinsic to membrane;membrane;membrane part;mitochondrial inner membrane;mitochondrial membrane;mitochondrial nucleoid;mitochondrial part;non-membrane-bounded organelle;nucleoid;organelle;organelle inner membrane;organelle membrane;o…	Acetylation;ATP-binding;Coiledcoil;Completeproteome;Membrane;Mitochondrion;Mitochondrioninnermembrane;Mitochondrionnucleoid;Nucleotide-binding;Referenceproteome;Transmembrane;Transmembranehelix	7	7	7	12.5	12.5	12.5	66.758	0	11.689	500720000	28	2.08e-05	2.61445	+	1.94e-05	2.74245	+	0.481426	-0.127999		22.1052	22.0256	21.1115	21.2518	24.4222	24.1632	24.4663	23.8329	24.3053	24.4604	24.2703	23.903	24.5793	24.6168
Atat1	Q6MG11;A0A0G2K9K5	Q6MG11;A0A0G2K9K5	Alpha-tubulin N-acetyltransferase 1	alpha-tubulin acetylation;anatomical structure development;biological regulation;cell development;cellular developmental process;cellular macromolecule metabolic process;cellular metabolic process;cellular process;cellular protein metabolic process;dentate gyrus development;developmental process;gamete generation;internal peptidyl-lysine acetylation;internal protein amino acid acetylation;macromo…	acetyltransferase activity;binding;catalytic activity;coenzyme binding;cofactor binding;N-acetyltransferase activity;N-acyltransferase activity;peptide N-acetyltransferase activity;transferase activity;transferase activity, transferring acyl groups;transferase activity, transferring acyl groups other than amino-acyl groups;tubulin N-acetyltransferase activity	adherens junction;anchoring junction;axon;cell junction;cell part;cell projection;cell-substrate adherens junction;cell-substrate junction;coated pit;cytoplasm;cytoskeletal part;focal adhesion;intracellular non-membrane-bounded organelle;intracellular organelle;intracellular organelle part;intracellular part;membrane part;mitotic spindle;neuron projection;non-membrane-bounded organelle;organelle;…	Acetylation;Acyltransferase;Celljunction;Cellprojection;Coatedpit;Completeproteome;Cytoplasm;Cytoskeleton;Membrane;Referenceproteome;Transferase	5	5	5	16.4	16.4	16.4	47.326	0	11.412	597180000	19	0.530723	0.544606		0.108641	1.93953	+	0.247011	-1.39492		22.3628	23.5346	22.2694	21.9096	22.0273	22.6128	23.7948	21.5678	25.3157	25.7193	24.9385	25.3392	25.3616	20.9345
Atp1a1	P06685	P06685	Sodium/potassium-transporting ATPase subunit alpha-1	biological regulation;cardiac muscle contraction;cation homeostasis;cation transport;cellular cation homeostasis;cellular chemical homeostasis;cellular homeostasis;cellular ion homeostasis;cellular metal ion homeostasis;cellular monovalent inorganic cation homeostasis;cellular potassium ion homeostasis;cellular potassium ion transport;cellular process;cellular response to abiotic stimulus;cellula…	active transmembrane transporter activity;adenyl nucleotide binding;adenyl ribonucleotide binding;ADP binding;alkali metal ion binding;ankyrin binding;ATP binding;ATPase activity;ATPase activity, coupled;ATPase activity, coupled to movement of substances;ATPase activity, coupled to transmembrane movement of ions;ATPase activity, coupled to transmembrane movement of ions, phosphorylative mechanism…	apical plasma membrane;basolateral plasma membrane;caveola;cell junction;cell part;cell-cell contact zone;cell-cell junction;cytoplasmic membrane-bounded vesicle;cytoplasmic part;cytoplasmic vesicle;endoplasmic reticulum;endosome;extracellular membrane-bounded organelle;extracellular organelle;extracellular region part;extracellular vesicular exosome;Golgi apparatus;integral to membrane;intercala…	3D-structure;Acetylation;ATP-binding;Cellmembrane;Completeproteome;Directproteinsequencing;Hydrolase;Iontransport;Magnesium;Membrane;Metal-binding;Nucleotide-binding;Phosphoprotein;Potassium;Potassiumtransport;Referenceproteome;Sodium;Sodium/potassiumtransport;Sodiumtransport;Transmembrane;Transmembranehelix;Transport	13	4	4	16.3	5.4	5.4	113.05	0	16.127	596470000	32	0.000960195	3.31146	+	0.00139027	3.08051	+	0.175775	0.230953		20.156	23.1349	22.0055	20.645	24.8743	24.9543	25.1141	24.4848	24.5566	24.5068	24.4014	24.3342	24.8613	24.7257
Atp1a3	P06687;P06686;Q64541;P54708;A0A0G2JWS9;G3V8S4;P54708-2	P06687	Sodium/potassium-transporting ATPase subunit alpha-3	adult behavior;adult locomotory behavior;associative learning;ATP hydrolysis coupled proton transport;behavior;biological regulation;calcium ion homeostasis;calcium-mediated signaling;cardiac muscle contraction;cation homeostasis;cation transport;cell motility;cell surface receptor linked signaling pathway;cellular calcium ion homeostasis;cellular cation homeostasis;cellular chemical homeostasis;…	active transmembrane transporter activity;adenyl nucleotide binding;adenyl ribonucleotide binding;ATP binding;ATPase activity;ATPase activity, coupled;ATPase activity, coupled to movement of substances;ATPase activity, coupled to transmembrane movement of ions;ATPase activity, coupled to transmembrane movement of ions, phosphorylative mechanism;ATPase activity, coupled to transmembrane movement o…	apical plasma membrane;axon;basolateral plasma membrane;caveola;cell junction;cell part;cell projection;cell projection part;cell-cell contact zone;cell-cell junction;cytoplasmic part;dendritic spine;dendritic spine head;dendritic spine neck;endoplasmic reticulum;endosome;Golgi apparatus;integral to membrane;intercalated disc;intracellular membrane-bounded organelle;intracellular organelle;intrac…	Alternativesplicing;ATP-binding;Cellmembrane;Completeproteome;Directproteinsequencing;Hydrogeniontransport;Hydrolase;Iontransport;Magnesium;Membrane;Metal-binding;Nucleotide-binding;Phosphoprotein;Potassium;Potassiumtransport;Referenceproteome;Sodium;Sodium/potassiumtransport;Sodiumtransport;Transmembrane;Transmembranehelix;Transport	28	28	19	34.1	34.1	25.7	111.69	0	323.31	10605000000	143	7.71e-06	5.95774	+	1.34e-05	5.68139	+	0.257158	0.276345		21.2582	23.5283	21.702	21.1287	28.0126	28.2001	27.9874	27.4471	27.6629	27.463	27.3026	28.2954	27.5239	27.3435
Atp1b1	P07340;A0A096MJI9	P07340;A0A096MJI9	Sodium/potassium-transporting ATPase subunit beta-1	biological adhesion;biological regulation;calcium ion homeostasis;calcium-mediated signaling;cardiac muscle contraction;cation homeostasis;cation transport;cell adhesion;cellular calcium ion homeostasis;cellular cation homeostasis;cellular chemical homeostasis;cellular component organization;cellular component organization or biogenesis;cellular divalent inorganic cation homeostasis;cellular home…	active transmembrane transporter activity;ATPase activator activity;ATPase activity;ATPase activity, coupled;ATPase activity, coupled to movement of substances;ATPase activity, coupled to transmembrane movement of ions;ATPase activity, coupled to transmembrane movement of ions, phosphorylative mechanism;ATPase activity, coupled to transmembrane movement of substances;ATPase regulator activity;cat…	apical plasma membrane;basolateral plasma membrane;caveola;cell junction;cell part;cell-cell contact zone;cell-cell junction;extracellular membrane-bounded organelle;extracellular organelle;extracellular region part;extracellular vesicular exosome;intercalated disc;macromolecular complex;membrane;membrane part;membrane raft;membrane-bounded organelle;membrane-bounded vesicle;organelle;plasma memb…	Celladhesion;Cellmembrane;Completeproteome;Directproteinsequencing;Disulfidebond;Glycoprotein;Iontransport;Membrane;Phosphoprotein;Potassium;Potassiumtransport;Proteomicsidentification;Referenceproteome;Signal-anchor;Sodium;Sodium/potassiumtransport;Sodiumtransport;Transmembrane;Transmembranehelix;Transport	10	10	10	39.1	39.1	39.1	35.201	0	33.012	1977500000	54	3.39e-06	4.28652	+	1.5e-06	3.69478	+	0.0630747	0.591742		22.1482	21.576	21.186	21.9709	26.1805	26.4681	26.3834	25.1859	25.8162	25.5939	25.1376	25.0572	25.4577	25.8289
Atp2a2	P11507-2;P11507;Q64578	P11507-2;P11507	Sarcoplasmic/endoplasmic reticulum calcium ATPase 2	biological regulation;calcium ion transmembrane transport;calcium ion transport;calcium-mediated signaling;cation transport;cellular process;cellular response to stimulus;cellular response to stress;divalent inorganic cation transport;divalent metal ion transport;establishment of localization;establishment of localization in cell;intracellular signal transduction;intracellular transport;ion trans…	active transmembrane transporter activity;adenyl nucleotide binding;adenyl ribonucleotide binding;ATP binding;ATPase activity;ATPase activity, coupled;ATPase activity, coupled to movement of substances;ATPase activity, coupled to transmembrane movement of ions;ATPase activity, coupled to transmembrane movement of ions, phosphorylative mechanism;ATPase activity, coupled to transmembrane movement o…	cell part;contractile fiber part;cytoplasmic part;endoplasmic reticulum;endoplasmic reticulum membrane;endoplasmic reticulum part;endoplasmic reticulum-Golgi intermediate compartment;extrinsic to internal side of plasma membrane;extrinsic to membrane;extrinsic to plasma membrane;H zone;I band;integral to membrane;intracellular membrane-bounded organelle;intracellular organelle;intracellular organ…	Alternativesplicing;ATP-binding;Calcium;Calciumtransport;Completeproteome;Disulfidebond;Endoplasmicreticulum;Hydrolase;Iontransport;Isopeptidebond;Magnesium;Membrane;Metal-binding;Nitration;Nucleotide-binding;Phosphoprotein;Referenceproteome;Sarcoplasmicreticulum;Transmembrane;Transmembranehelix;Transport;Ublconjugation	7	7	7	11	11	11	109.68	0	47.225	520960000	28	0.0361391	2.19996	+	0.000123903	2.8415	+	0.377543	-0.641532		22.424	21.3092	20.815	22.4353	25.1975	24.5314	25.3635	22.471	22.1658	24.658	24.8796	24.3199	24.5042	24.575
Atp5a1	P15999;F1LP05;A0A0G2K099	P15999;F1LP05;A0A0G2K099	ATP synthase subunit alpha, mitochondrial;ATP synthase subunit alpha	ATP biosynthetic process;ATP hydrolysis coupled proton transport;ATP metabolic process;ATP synthesis coupled proton transport;biosynthetic process;cation transport;cellular biosynthetic process;cellular metabolic process;cellular nitrogen compound biosynthetic process;cellular nitrogen compound metabolic process;cellular process;energy coupled proton transport, against electrochemical gradient;en…	active transmembrane transporter activity;adenyl nucleotide binding;adenyl ribonucleotide binding;ADP binding;ATP binding;ATPase activity;ATPase activity, coupled;ATPase activity, coupled to movement of substances;ATPase activity, coupled to transmembrane movement of ions;ATPase activity, coupled to transmembrane movement of substances;binding;catalytic activity;cation transmembrane transporter a…	cell part;cytoplasmic part;intracellular membrane-bounded organelle;intracellular organelle;intracellular organelle part;intracellular part;macromolecular complex;membrane;membrane part;membrane-bounded organelle;mitochondrial inner membrane;mitochondrial membrane;mitochondrial membrane part;mitochondrial part;mitochondrial proton-transporting ATP synthase complex;mitochondrial proton-transportin…	3D-structure;Acetylation;ATP-binding;ATPsynthesis;Cellmembrane;CF(1);Completeproteome;Directproteinsequencing;Glycoprotein;Hydrogeniontransport;Iontransport;Membrane;Mitochondrion;Mitochondrioninnermembrane;Nucleotide-binding;Phosphoprotein;Proteomicsidentification;Pyrrolidonecarboxylicacid;Referenceproteome;Transitpeptide;Transport	40	40	40	57.5	57.5	57.5	59.753	0	323.31	34326000000	386	3.84e-05	3.80309	+	6.08e-05	3.43626	+	0.0482133	0.366826		24.3742	26.1294	24.1929	25.212	28.7958	29.1196	28.9582	28.3738	28.6537	28.3825	28.0691	28.5629	28.5121	28.5405
Atp5b	P10719;G3V6D3	P10719;G3V6D3	ATP synthase subunit beta, mitochondrial;ATP synthase subunit beta	anatomical structure formation involved in morphogenesis;angiogenesis;ATP biosynthetic process;ATP hydrolysis coupled proton transport;ATP metabolic process;ATP synthesis coupled proton transport;biological regulation;biosynthetic process;cation homeostasis;cation transport;cell differentiation;cellular biosynthetic process;cellular cation homeostasis;cellular chemical homeostasis;cellular compon…	active transmembrane transporter activity;adenyl nucleotide binding;adenyl ribonucleotide binding;ATP binding;ATPase activity;ATPase activity, coupled;ATPase activity, coupled to movement of substances;ATPase activity, coupled to transmembrane movement of ions;ATPase activity, coupled to transmembrane movement of substances;binding;calcium ion binding;cargo receptor activity;catalytic activity;ca…	cell part;cell surface;cytoplasmic part;extracellular membrane-bounded organelle;extracellular organelle;extracellular region part;extracellular vesicular exosome;intracellular membrane-bounded organelle;intracellular non-membrane-bounded organelle;intracellular organelle;intracellular organelle part;intracellular part;macromolecular complex;membrane;membrane part;membrane-bounded organelle;membr…	3D-structure;Acetylation;ATP-binding;ATPsynthesis;CF(1);Completeproteome;Directproteinsequencing;Glycoprotein;Hydrogeniontransport;Hydrolase;Iontransport;Membrane;Mitochondrion;Mitochondrioninnermembrane;Nucleotide-binding;Phosphoprotein;Proteomicsidentification;Referenceproteome;Transitpeptide;Transport	29	29	29	66.4	66.4	66.4	56.353	0	323.31	24951000000	268	0.000231371	2.20708	+	0.00104296	2.00881	+	0.340733	0.198272		25.1523	26.8078	25.5447	25.7548	27.8212	28.1466	28.1702	27.9165	28.0554	27.8623	27.3689	28.4498	27.8828	27.5546
Atp5c1;Taf3	P35435;Q6PCU0;Q6QI09	P35435;Q6PCU0;Q6QI09	ATP synthase subunit gamma, mitochondrial;ATP synthase subunit gamma	ATP biosynthetic process;ATP metabolic process;ATP synthesis coupled proton transport;biosynthetic process;cation transport;cellular biosynthetic process;cellular metabolic process;cellular nitrogen compound biosynthetic process;cellular nitrogen compound metabolic process;cellular process;energy coupled proton transport, down electrochemical gradient;establishment of localization;generation of p…	active transmembrane transporter activity;ATPase activity;ATPase activity, coupled;ATPase activity, coupled to movement of substances;ATPase activity, coupled to transmembrane movement of ions;ATPase activity, coupled to transmembrane movement of substances;catalytic activity;cation transmembrane transporter activity;cation-transporting ATPase activity;hydrogen ion transmembrane transporter activ…	cell part;cytoplasmic part;envelope;extracellular membrane-bounded organelle;extracellular organelle;extracellular region part;extracellular vesicular exosome;intracellular organelle part;intracellular part;macromolecular complex;membrane;membrane part;membrane-bounded organelle;membrane-bounded vesicle;mitochondrial envelope;mitochondrial inner membrane;mitochondrial membrane;mitochondrial membr…	3D-structure;Acetylation;ATPsynthesis;CF(1);Completeproteome;Directproteinsequencing;Hydrogeniontransport;Iontransport;Membrane;Mitochondrion;Mitochondrioninnermembrane;Proteomicsidentification;Referenceproteome;Transport	20	20	20	50.5	50.5	50.5	30.19	0	260.05	19041000000	185	1.04e-05	5.71728	+	2.77e-06	5.91384	+	0.507737	-0.196565		21.7851	24.0346	23.0067	23.4339	28.4032	29.1331	27.9427	29.1065	29.3264	28.7986	28.6824	29.2883	29.0148	29.1106
Atp5f1	P19511	P19511	ATP synthase F(0) complex subunit B1, mitochondrial	ATP biosynthetic process;ATP metabolic process;ATP synthesis coupled proton transport;biosynthetic process;cation transport;cellular biosynthetic process;cellular metabolic process;cellular nitrogen compound biosynthetic process;cellular nitrogen compound metabolic process;cellular process;energy coupled proton transport, down electrochemical gradient;establishment of localization;heterocycle bio…	cation transmembrane transporter activity;hydrogen ion transmembrane transporter activity;inorganic cation transmembrane transporter activity;ion transmembrane transporter activity;monovalent inorganic cation transmembrane transporter activity;substrate-specific transmembrane transporter activity;substrate-specific transporter activity;transmembrane transporter activity;transporter activity	cell part;cytoplasmic part;intracellular organelle part;intracellular part;macromolecular complex;membrane part;mitochondrial membrane part;mitochondrial part;mitochondrial proton-transporting ATP synthase complex;mitochondrial proton-transporting ATP synthase complex, coupling factor F(o);organelle part;protein complex;proton-transporting ATP synthase complex;proton-transporting ATP synthase com…	Acetylation;CF(0);Completeproteome;Hydrogeniontransport;Iontransport;Membrane;Mitochondrion;Mitochondrioninnermembrane;Referenceproteome;Transitpeptide;Transport	14	14	14	56.2	56.2	56.2	28.868	0	323.31	6806200000	109	1.63e-06	4.84515	+	1.16e-06	4.96017	+	0.454964	-0.115022		20.7356	22.3775	21.698	21.9188	26.3817	26.3646	26.4639	26.4519	26.976	26.4203	26.4465	26.76	26.6849	26.9015
Atp5h	P31399	P31399	ATP synthase subunit d, mitochondrial	ATP biosynthetic process;ATP metabolic process;ATP synthesis coupled proton transport;biosynthetic process;cation transport;cellular biosynthetic process;cellular metabolic process;cellular nitrogen compound biosynthetic process;cellular nitrogen compound metabolic process;cellular process;energy coupled proton transport, down electrochemical gradient;establishment of localization;heterocycle bio…	cation transmembrane transporter activity;hydrogen ion transmembrane transporter activity;inorganic cation transmembrane transporter activity;ion transmembrane transporter activity;monovalent inorganic cation transmembrane transporter activity;substrate-specific transmembrane transporter activity;substrate-specific transporter activity;transmembrane transporter activity;transporter activity	cell part;cytoplasmic part;intracellular membrane-bounded organelle;intracellular organelle;intracellular organelle part;intracellular part;macromolecular complex;membrane part;membrane-bounded organelle;mitochondrial membrane part;mitochondrial part;mitochondrial proton-transporting ATP synthase complex;mitochondrial proton-transporting ATP synthase complex, coupling factor F(o);mitochondrion;or…	Acetylation;CF(0);Completeproteome;Directproteinsequencing;Hydrogeniontransport;Iontransport;Membrane;Mitochondrion;Mitochondrioninnermembrane;Referenceproteome;Transport	7	7	7	63.4	63.4	63.4	18.763	0	119.51	4342900000	69	0.00109816	4.07666	+	0.00266413	3.57521	+	0.0846332	0.501457		21.7786	24.8296	21.3577	24.0962	26.6755	27.4451	27.2634	26.8643	27.2126	25.9848	26.292	26.5709	26.9513	27.1547
Atp5i	P29419	P29419	ATP synthase subunit e, mitochondrial	ATP biosynthetic process;ATP metabolic process;ATP synthesis coupled proton transport;biosynthetic process;cation transport;cellular biosynthetic process;cellular metabolic process;cellular nitrogen compound biosynthetic process;cellular nitrogen compound metabolic process;cellular process;energy coupled proton transport, down electrochemical gradient;establishment of localization;heterocycle bio…	ATPase activity;catalytic activity;cation transmembrane transporter activity;hydrogen ion transmembrane transporter activity;hydrolase activity;hydrolase activity, acting on acid anhydrides;hydrolase activity, acting on acid anhydrides, in phosphorus-containing anhydrides;inorganic cation transmembrane transporter activity;ion transmembrane transporter activity;monovalent inorganic cation transme…	cell part;cytoplasmic part;intracellular membrane-bounded organelle;intracellular organelle;intracellular organelle part;intracellular part;macromolecular complex;membrane part;membrane-bounded organelle;mitochondrial membrane part;mitochondrial part;mitochondrial proton-transporting ATP synthase complex;mitochondrial proton-transporting ATP synthase complex, coupling factor F(o);mitochondrion;or…	Acetylation;ATPsynthesis;CF(0);Completeproteome;Directproteinsequencing;Hydrogeniontransport;Iontransport;Membrane;Mitochondrion;Mitochondrioninnermembrane;Referenceproteome;Transport	4	4	4	64.8	64.8	64.8	8.2545	0	13.008	2259900000	49	0.180035	1.00727	+	0.335238	0.683173		0.159981	0.3241		23.0581	26.4489	25.6189	25.6345	25.9267	26.7201	26.2548	25.7207	26.3646	26.1033	25.9297	26.0561	25.827	25.4503
Atp5o	Q06647	Q06647	ATP synthase subunit O, mitochondrial	ATP biosynthetic process;ATP metabolic process;ATP synthesis coupled proton transport;biosynthetic process;cation transport;cellular biosynthetic process;cellular metabolic process;cellular nitrogen compound biosynthetic process;cellular nitrogen compound metabolic process;cellular process;energy coupled proton transport, down electrochemical gradient;establishment of localization;heterocycle bio…	binding;cation transmembrane transporter activity;hydrogen ion transmembrane transporter activity;hydrogen ion transporting ATP synthase activity, rotational mechanism;inorganic cation transmembrane transporter activity;ion transmembrane transporter activity;lipid binding;monovalent inorganic cation transmembrane transporter activity;protein binding;protein complex binding;steroid binding;substra…	cell part;cytoplasmic part;intracellular membrane-bounded organelle;intracellular organelle;intracellular organelle part;intracellular part;macromolecular complex;membrane part;membrane-bounded organelle;mitochondrial membrane part;mitochondrial part;mitochondrial proton-transporting ATP synthase complex;mitochondrial proton-transporting ATP synthase complex, coupling factor F(o);mitochondrion;or…	Acetylation;ATPsynthesis;Completeproteome;Directproteinsequencing;Hydrogeniontransport;Iontransport;Membrane;Mitochondrion;Mitochondrioninnermembrane;Referenceproteome;Transitpeptide;Transport	8	8	8	43.7	43.7	43.7	23.397	0	25.117	3197300000	76	5.51e-05	2.34014	+	7.6e-05	2.31142	+	0.86862	0.0287262		24.1283	24.689	23.3568	24.1356	26.4798	26.2667	26.6652	26.0756	26.6006	26.4954	25.9712	26.6457	26.2235	26.6085
Atp6v0d1	Q5M7T6	Q5M7T6		anatomical structure development;ATP hydrolysis coupled proton transport;brain development;cation transport;cellular process;developmental process;energy coupled proton transport, against electrochemical gradient;establishment of localization;hydrogen transport;ion transmembrane transport;ion transport;monovalent inorganic cation transport;organ development;proton transport;transmembrane transpor…	active transmembrane transporter activity;ATPase activity;ATPase activity, coupled;ATPase activity, coupled to movement of substances;ATPase activity, coupled to transmembrane movement of ions;ATPase activity, coupled to transmembrane movement of ions, phosphorylative mechanism;ATPase activity, coupled to transmembrane movement of substances;binding;catalytic activity;cation transmembrane transpo…	apical plasma membrane;axon part;axon terminus;cell part;cell projection;cell projection part;centrosome;clathrin-coated vesicle;coated vesicle;cytoplasmic membrane-bounded vesicle;cytoplasmic part;cytoplasmic vesicle;cytoskeletal part;early endosome;endosome;extracellular membrane-bounded organelle;extracellular organelle;extracellular region part;extracellular vesicular exosome;intracellular me…	Completeproteome;Proteomicsidentification;Referenceproteome	3	3	3	7.1	7.1	7.1	40.301	0	15.412	442010000	15	0.00484288	2.48662	+	0.080115	1.70955	+	0.402744	0.777068		22.3882	21.8205	21.6958	21.283	24.7397	24.7332	24.8135	22.2419	24.8891	24.5723	21.4282	24.5366	22.1319	24.863
Atp6v1a	D4A133;A0A1W2Q6N0	D4A133		ATP hydrolysis coupled proton transport;ATP metabolic process;cation transport;cellular metabolic process;cellular nitrogen compound metabolic process;cellular process;energy coupled proton transport, against electrochemical gradient;establishment of localization;heterocycle metabolic process;hydrogen transport;ion transmembrane transport;ion transport;metabolic process;monovalent inorganic catio…	active transmembrane transporter activity;adenyl nucleotide binding;adenyl ribonucleotide binding;ATP binding;ATPase activity;ATPase activity, coupled;ATPase activity, coupled to movement of substances;ATPase activity, coupled to transmembrane movement of ions;ATPase activity, coupled to transmembrane movement of substances;binding;catalytic activity;cation transmembrane transporter activity;cati…	cell part;macromolecular complex;membrane part;protein complex;proton-transporting two-sector ATPase complex, catalytic domain;proton-transporting V-type ATPase, V1 domain	Completeproteome;Hydrogeniontransport;Iontransport;Proteomicsidentification;Referenceproteome;Transport	12	12	12	24	24	24	68.264	0	48.3	4775200000	103	0.000644644	2.49892	+	0.000269187	2.33407	+	0.531738	0.164848		23.9372	25.7253	24.3949	24.6248	27.0717	27.5771	27.5704	26.2934	27.3348	26.9964	26.7699	26.8873	27.1245	27.2452
Atp6v1b2	P62815	P62815	V-type proton ATPase subunit B, brain isoform	ATP hydrolysis coupled proton transport;ATP metabolic process;biological regulation;cation homeostasis;cation transport;cellular cation homeostasis;cellular chemical homeostasis;cellular homeostasis;cellular ion homeostasis;cellular metabolic process;cellular monovalent inorganic cation homeostasis;cellular nitrogen compound metabolic process;cellular process;chemical homeostasis;energy coupled p…	adenyl nucleotide binding;adenyl ribonucleotide binding;ATP binding;binding;catalytic activity;hydrolase activity;hydrolase activity, acting on acid anhydrides;hydrolase activity, acting on acid anhydrides, catalyzing transmembrane movement of substances;nucleotide binding;purine nucleotide binding;purine ribonucleoside triphosphate binding;purine ribonucleotide binding;ribonucleotide binding;tra…	cell part;cell projection;cytoplasmic membrane-bounded vesicle;cytoplasmic part;cytoplasmic vesicle;cytosol;extracellular membrane-bounded organelle;extracellular organelle;extracellular region part;extracellular vesicular exosome;integral to membrane;intracellular membrane-bounded organelle;intracellular organelle;intracellular organelle part;intracellular part;intrinsic to membrane;lysosomal me…	Completeproteome;Directproteinsequencing;Hydrogeniontransport;Hydrolase;Iontransport;Membrane;Referenceproteome;Transport	6	6	6	16.6	16.6	16.6	56.55	0	29.065	1365200000	38	2.39e-06	3.37234	+	1.43e-06	3.16352	+	0.341314	0.208813		22.1747	22.433	21.848	21.6229	25.1063	25.9549	25.2759	25.0739	25.5489	25.4269	24.8904	25.388	24.8654	25.3451
Atp6v1e1	Q6PCU2;G3V7L8;D3ZJ78	Q6PCU2;G3V7L8	V-type proton ATPase subunit E 1	ATP hydrolysis coupled proton transport;cation transport;cellular process;energy coupled proton transport, against electrochemical gradient;establishment of localization;hydrogen transport;ion transmembrane transport;ion transport;monovalent inorganic cation transport;proton transport;transmembrane transport;transport	active transmembrane transporter activity;ATPase activity;ATPase activity, coupled;ATPase activity, coupled to movement of substances;ATPase activity, coupled to transmembrane movement of ions;ATPase activity, coupled to transmembrane movement of ions, phosphorylative mechanism;ATPase activity, coupled to transmembrane movement of substances;catalytic activity;cation transmembrane transporter act…	acrosomal vesicle;apical plasma membrane;cell part;cell projection;cytoplasmic membrane-bounded vesicle;cytoplasmic part;cytoplasmic vesicle;cytosol;endosome;extracellular membrane-bounded organelle;extracellular organelle;extracellular region part;extracellular vesicular exosome;intracellular membrane-bounded organelle;intracellular organelle;intracellular organelle part;intracellular part;lysos…	Acetylation;Completeproteome;Directproteinsequencing;Hydrogeniontransport;Hydrolase;Iontransport;Phosphoprotein;Proteomicsidentification;Referenceproteome;Transport	6	6	6	34.5	34.5	34.5	26.128	0	58.069	1038200000	22	0.0165591	3.19441	+	5.73e-05	4.10681	+	0.322524	-0.912405		21.4828	23.0843	21.0356	22.1372	21.8127	26.0142	25.7667	25.9764	26.0768	25.8596	26.2464	26.824	25.3544	25.9246
Atp6v1f	P50408;B2GUW7	P50408	V-type proton ATPase subunit F	ATP hydrolysis coupled proton transport;cation transport;cellular process;energy coupled proton transport, against electrochemical gradient;establishment of localization;hydrogen transport;ion transmembrane transport;ion transport;monovalent inorganic cation transport;proton transport;transmembrane transport;transport	active transmembrane transporter activity;ATPase activity;ATPase activity, coupled;ATPase activity, coupled to movement of substances;ATPase activity, coupled to transmembrane movement of ions;ATPase activity, coupled to transmembrane movement of substances;catalytic activity;cation transmembrane transporter activity;cation-transporting ATPase activity;hydrogen ion transmembrane transporter activ…	cell part;cytoplasmic part;extracellular membrane-bounded organelle;extracellular organelle;extracellular region part;extracellular vesicular exosome;intracellular organelle part;intracellular part;macromolecular complex;membrane;membrane part;membrane-bounded organelle;membrane-bounded vesicle;organelle;organelle part;protein complex;proton-transporting two-sector ATPase complex;proton-transport…	Completeproteome;Directproteinsequencing;Hydrogeniontransport;Iontransport;Referenceproteome;Transport	4	4	4	52.9	52.9	52.9	13.37	0	44.96	1317700000	42	0.0152544	2.54762	+	0.0162904	2.35419	+	0.543182	0.193429		22.6979	24.107	20.4736	23.9223	25.6492	25.6819	25.3291	24.2874	25.7915	25.1427	24.9213	24.8352	25.3461	25.5267
Atp6v1g2;Atp6v1g1	Q8R2H0;A0A0G2K2R1;A0A0G2KAG3;B2GUV5	Q8R2H0;A0A0G2K2R1;A0A0G2KAG3;B2GUV5		cation transport;establishment of localization;hydrogen transport;ion transport;metabolic process;monovalent inorganic cation transport;proton transport;transport	active transmembrane transporter activity;ATPase activity;ATPase activity, coupled;ATPase activity, coupled to movement of substances;ATPase activity, coupled to transmembrane movement of ions;ATPase activity, coupled to transmembrane movement of ions, phosphorylative mechanism;ATPase activity, coupled to transmembrane movement of substances;catalytic activity;cation transmembrane transporter act…	cell part;cytoplasmic part;cytoplasmic vesicle part;cytosol;extracellular membrane-bounded organelle;extracellular organelle;extracellular region part;extracellular vesicular exosome;integral to membrane;integral to organelle membrane;integral to synaptic vesicle membrane;intracellular organelle part;intracellular part;intrinsic to membrane;intrinsic to organelle membrane;lysosomal membrane;macro…	Completeproteome;Proteomicsidentification;Referenceproteome	3	3	3	21.2	21.2	21.2	13.667	0	270.74	526060000	26	0.0468096	2.11522	+	0.00633708	2.78498	+	0.181072	-0.669755		20.9419	24.2322	21.0075	20.9595	23.1667	22.5415	24.4601	24.4134	24.9208	24.6348	24.3542	24.6641	24.8399	24.3583
Atp6v1h	A0A0G2K9J2;E9PTI1	A0A0G2K9J2;E9PTI1		ATP hydrolysis coupled proton transport;cation transport;cellular component organization;cellular component organization or biogenesis;cellular membrane organization;cellular process;endocytosis;energy coupled proton transport, against electrochemical gradient;establishment of localization;hydrogen transport;ion transmembrane transport;ion transport;membrane invagination;membrane organization;mon…	active transmembrane transporter activity;ATPase activity;ATPase activity, coupled;ATPase activity, coupled to movement of substances;ATPase activity, coupled to transmembrane movement of ions;ATPase activity, coupled to transmembrane movement of substances;catalytic activity;cation transmembrane transporter activity;cation-transporting ATPase activity;hydrogen ion transmembrane transporter activ…	cell part;cytoplasmic part;extracellular membrane-bounded organelle;extracellular organelle;extracellular region part;extracellular vesicular exosome;intracellular organelle part;intracellular part;lysosomal membrane;macromolecular complex;membrane;membrane part;membrane-bounded organelle;membrane-bounded vesicle;organelle;organelle membrane;organelle part;protein complex;proton-transporting two-…	Completeproteome;Proteomicsidentification;Referenceproteome	3	3	3	7.7	7.7	7.7	55.868	0	34.217	306970000	18	0.000161962	2.46241	+	0.0308076	2.00712	+	0.476519	0.455291		21.0483	22.0642	22.1721	20.7895	24.3251	23.831	24.1637	23.6438	23.941	24.2691	21.1771	23.7056	24.353	24.1235
Atxn2l	B3DMA1;A0A0G2JYE0;F1M049	B3DMA1;A0A0G2JYE0		anatomical structure morphogenesis;biological regulation;cell differentiation;cell differentiation in hindbrain;cell part morphogenesis;cell projection morphogenesis;cell projection organization;cellular component assembly;cellular component assembly at cellular level;cellular component morphogenesis;cellular component organization;cellular component organization at cellular level;cellular compon…		cell part;cytoplasmic part;Golgi apparatus part;intracellular non-membrane-bounded organelle;intracellular organelle;intracellular organelle part;intracellular part;macromolecular complex;membrane;non-membrane-bounded organelle;nuclear body;nuclear part;nuclear speck;nucleoplasm;nucleoplasm part;organelle;organelle part;perinuclear region of cytoplasm;polysome;ribonucleoprotein complex;RNA granul…	Completeproteome;Proteomicsidentification;Referenceproteome	9	9	9	9.6	9.6	9.6	112.85	0	10.537	822480000	37	6.06e-05	2.50827	+	0.000113409	2.29482	+	0.128446	0.213449		22.7718	21.8949	21.5708	21.3234	24.6715	24.3805	24.4931	24.1962	24.2511	24.2913	24.3834	23.8713	24.2931	24.0862
Bag2	F1LQH9	F1LQH9		macromolecule metabolic process;metabolic process;primary metabolic process;protein metabolic process			Completeproteome;Referenceproteome	13	13	13	59.4	59.4	59.4	23.805	0	162.28	8750100000	85	7.23e-08	6.63649	+	2.65e-07	5.59122	+	8.86e-06	1.04527	+	20.9748	22.5036	21.7178	21.9192	28.3067	28.6287	28.4788	28.2495	28.4131	27.4846	27.0791	27.5545	27.3532	27.379
Bag5	Q5QJC9	Q5QJC9	BAG family molecular chaperone regulator 5	biological regulation;cell death;cellular process;death;negative regulation of biological process;negative regulation of catabolic process;negative regulation of catalytic activity;negative regulation of cellular catabolic process;negative regulation of cellular metabolic process;negative regulation of cellular process;negative regulation of cellular protein metabolic process;negative regulation …	binding;chaperone binding;enzyme binding;protein binding;ubiquitin protein ligase binding	cell part;cytoplasmic part;inclusion body;intracellular membrane-bounded organelle;intracellular organelle;intracellular part;membrane;membrane-bounded organelle;mitochondrion;nucleus;organelle;perinuclear region of cytoplasm	3D-structure;Chaperone;Completeproteome;Referenceproteome;Repeat	8	8	8	27.1	27.1	27.1	51.03	0	26.524	365700000	19	7.32e-05	2.7662	+	0.166632	0.866722	+	0.00388044	1.89947		21.5238	22.3596	21.6101	20.8946	23.9726	24.8096	24.6309	23.9008	24.5022	22.8397	24.0091	21.7447	21.6955	22.0298
Bag6	Q6MG49;A0A0G2K7C1;Q6MG49-2	Q6MG49;A0A0G2K7C1;Q6MG49-2	Large proline-rich protein BAG6	anatomical structure development;apoptosis;apoptosis in response to endoplasmic reticulum stress;biological regulation;brain development;catabolic process;cell cycle process;cell death;cell differentiation;cellular catabolic process;cellular component assembly;cellular component assembly at cellular level;cellular component organization;cellular component organization at cellular level;cellular c…	binding;polyubiquitin binding;proteasome binding;protein binding;protein complex binding;ribonucleoprotein binding;ribosome binding;small conjugating protein binding;ubiquitin binding	BAT3 complex;cell part;cytoplasm;cytoplasmic part;cytosol;cytosolic part;ER membrane insertion complex;intracellular membrane-bounded organelle;intracellular organelle;intracellular organelle part;intracellular part;macromolecular complex;membrane-bounded organelle;nuclear part;nucleoplasm;nucleus;organelle;organelle part;protein complex	Acetylation;Alternativesplicing;Apoptosis;Chaperone;Chromatinregulator;Completeproteome;Cytoplasm;Differentiation;Immunity;Nucleus;Phosphoprotein;Referenceproteome;Repeat;Spermatogenesis;Transport	7	7	7	7.6	7.6	7.6	120.01	0	26.852	1143200000	43	5.3e-06	3.24761	+	5e-06	3.14024	+	0.375769	0.107368		21.4283	22.1515	20.9151	21.9191	24.8744	25.2046	24.7528	24.6913	24.7325	24.7549	24.8578	24.8998	24.5312	24.6751
Baiap2	Q6GMN2;Q6GMN2-2	Q6GMN2;Q6GMN2-2	Brain-specific angiogenesis inhibitor 1-associated protein 2	actin crosslink formation;actin cytoskeleton organization;actin filament bundle assembly;actin filament organization;actin filament-based process;anatomical structure development;biological regulation;cell projection organization;cell surface receptor linked signaling pathway;cellular component assembly;cellular component assembly at cellular level;cellular component organization;cellular compone…	binding;binding, bridging;cytoskeletal adaptor activity;cytoskeletal protein binding;PDZ domain binding;proline-rich region binding;protein binding;protein binding, bridging;protein domain specific binding	actin cytoskeleton;cell body;cell part;cell projection;cell projection part;cytoplasmic membrane-bounded vesicle;cytoplasmic part;cytoplasmic vesicle;cytoskeletal part;cytoskeleton;cytosol;dendritic spine;extracellular membrane-bounded organelle;extracellular organelle;extracellular region part;extracellular vesicular exosome;filopodium;intracellular membrane-bounded organelle;intracellular non-m…	Alternativesplicing;Cellprojection;Coiledcoil;Completeproteome;Cytoplasm;Cytoskeleton;Directproteinsequencing;Membrane;Phosphoprotein;Referenceproteome;SH3domain	2	2	2	4.7	4.7	4.7	59.182	0	2.9413	128270000	12	0.0209639	1.2896	+	0.0494176	0.839053	+	0.299365	0.450544		21.9123	21.5826	20.7935	21.8537	23.0179	23.8111	23.0521	21.9004	22.3442	22.4552	22.344	21.4918	22.8806	22.7012
Banf1	Q9R1T1	Q9R1T1	Barrier-to-autointegration factor;Barrier-to-autointegration factor, N-terminally processed	biological regulation;cellular macromolecule metabolic process;cellular metabolic process;cellular nitrogen compound metabolic process;cellular process;DNA integration;DNA metabolic process;macromolecule metabolic process;metabolic process;nitrogen compound metabolic process;nucleic acid metabolic process;nucleobase-containing compound metabolic process;primary metabolic process;regulation of bio…	binding;DNA binding;nucleic acid binding	cell part;chromosome;cytoplasm;extracellular membrane-bounded organelle;extracellular organelle;extracellular region part;extracellular vesicular exosome;intracellular non-membrane-bounded organelle;intracellular organelle;intracellular organelle part;intracellular part;membrane-bounded organelle;membrane-bounded vesicle;non-membrane-bounded organelle;nuclear part;nucleoplasm;organelle;organelle …	Acetylation;Chromosome;Completeproteome;Cytoplasm;Directproteinsequencing;DNA-binding;Nucleus;Phosphoprotein;Referenceproteome	2	2	2	39.3	39.3	39.3	10.044	0	19.644	2583100000	28	0.0987823	2.6413	+	0.481583	1.1722		0.220251	1.4691		22.2284	26.2728	19.7909	21.8025	22.7366	25.6202	26.3156	25.3863	25.7661	26.0885	22.152	21.7654	25.6774	22.796
Basp1	A0A0G2K1L8;Q05175	A0A0G2K1L8;Q05175	Brain acid soluble protein 1	biological regulation;negative regulation of biological process;negative regulation of biosynthetic process;negative regulation of cellular biosynthetic process;negative regulation of cellular macromolecule biosynthetic process;negative regulation of cellular metabolic process;negative regulation of cellular process;negative regulation of gene expression;negative regulation of macromolecule biosy…	binding;DNA binding;nucleic acid binding;protein binding transcription factor activity;regulatory region DNA binding;regulatory region nucleic acid binding;transcription cofactor activity;transcription corepressor activity;transcription factor binding transcription factor activity;transcription regulatory region DNA binding	cell part;cell projection part;cytoplasm;growth cone;intracellular membrane-bounded organelle;intracellular organelle;intracellular organelle part;intracellular part;membrane;membrane-bounded organelle;nuclear body;nuclear part;nuclear speck;nucleoplasm part;nucleus;organelle;organelle part;plasma membrane;site of polarized growth	Calmodulin-binding;Cellmembrane;Cellprojection;Completeproteome;Directproteinsequencing;Lipoprotein;Membrane;Myristate;Phosphoprotein;Referenceproteome	3	3	3	32.9	32.9	32.9	21.719	0	24.713	667230000	28	0.210063	1.25657		0.345969	1.08577		0.788052	0.170794		21.1513	25.0022	21.8582	24.7531	24.6265	24.9157	23.5178	24.3833	24.7955	25.1058	24.1691	22.1359	24.8969	25.0771
Bcap31	Q6AY58	Q6AY58		biological regulation;calcium ion homeostasis;calcium-mediated signaling;calcium-mediated signaling using intracellular calcium source;cation homeostasis;cellular calcium ion homeostasis;cellular cation homeostasis;cellular chemical homeostasis;cellular divalent inorganic cation homeostasis;cellular homeostasis;cellular ion homeostasis;cellular localization;cellular macromolecule localization;cel…		cell part;clathrin-coated vesicle;coated vesicle;cytoplasmic membrane-bounded vesicle;cytoplasmic part;cytoplasmic vesicle;endoplasmic reticulum membrane;endoplasmic reticulum part;Golgi apparatus part;Golgi cisterna membrane;Golgi membrane;integral to membrane;integral to plasma membrane;intracellular membrane-bounded organelle;intracellular organelle;intracellular organelle part;intracellular p…	Completeproteome;Proteomicsidentification;Receptor;Referenceproteome	4	4	4	13.1	13.1	13.1	27.911	0	8.1935	486560000	25	0.0172085	1.9966	+	0.0601049	1.78499	+	0.794069	0.211609		21.6324	22.7981	21.0513	22.5821	24.4404	25.0559	22.2787	23.9085	24.3793	24.6329	23.6093	21.5826	25.2885	23.8915
Bcas2	B5DFM8	B5DFM8		cellular macromolecule metabolic process;cellular metabolic process;cellular nitrogen compound metabolic process;cellular process;macromolecule metabolic process;metabolic process;mRNA metabolic process;mRNA processing;nitrogen compound metabolic process;nucleic acid metabolic process;nucleobase-containing compound metabolic process;primary metabolic process;RNA metabolic process;RNA processing		cell junction;cell part;chromosomal part;DNA replication factor A complex;intracellular organelle part;intracellular part;macromolecular complex;nuclear chromosome part;nuclear part;nucleoplasm;organelle part;protein complex;ribonucleoprotein complex;spliceosomal complex	Completeproteome;Proteomicsidentification;Referenceproteome	5	5	5	28	28	28	26.101	0	5.4471	423650000	12	0.267247	0.719818		0.0306043	0.630865	+	0.865368	0.0889526		20.9826	22.0416	21.602	21.8028	23.2435	20.9962	23.2517	21.255	22.889	22.5259	22.1576	22.3154	22.3149	21.8768
Bclaf1	B1WC16;A0A0G2K2S3;A0A0G2K1G0	B1WC16;A0A0G2K2S3;A0A0G2K1G0		apoptosis;biological regulation;cell death;cellular process;death;negative regulation of biological process;negative regulation of biosynthetic process;negative regulation of cellular biosynthetic process;negative regulation of cellular macromolecule biosynthetic process;negative regulation of cellular metabolic process;negative regulation of cellular process;negative regulation of gene expressio…		cell part;intracellular membrane-bounded organelle;intracellular organelle;intracellular part;membrane-bounded organelle;nucleus;organelle		4	4	4	6.1	6.1	6.1	106.06	0	8.0027	507810000	23	0.00184955	1.81913	+	0.000205095	1.7043	+	0.761667	0.114831		21.4734	21.8794	22.1137	21.7937	22.7656	24.5488	23.3374	23.3958	24.1232	23.6855	22.8142	23.5692	23.5974	23.9305
Bdh1	P29147;A0A0G2JSH2	P29147;A0A0G2JSH2	D-beta-hydroxybutyrate dehydrogenase, mitochondrial	adipose tissue development;anatomical structure development;brain development;developmental process;liver development;organ development;response to cadmium ion;response to chemical stimulus;response to corticosteroid stimulus;response to corticosterone stimulus;response to drug;response to endogenous stimulus;response to estradiol stimulus;response to estrogen stimulus;response to ethanol;respons…	3-hydroxybutyrate dehydrogenase activity;binding;catalytic activity;lipid binding;oxidoreductase activity;oxidoreductase activity, acting on CH-OH group of donors;oxidoreductase activity, acting on the CH-OH group of donors, NAD or NADP as acceptor;phospholipid binding	cell part;cytoplasmic part;intracellular organelle lumen;intracellular organelle part;intracellular part;membrane;membrane-enclosed lumen;mitochondrial inner membrane;mitochondrial matrix;mitochondrial membrane;mitochondrial part;nuclear part;nucleoplasm;organelle inner membrane;organelle lumen;organelle membrane;organelle part	Acetylation;Allostericenzyme;Completeproteome;Directproteinsequencing;Glycoprotein;Mitochondrion;NAD;Oxidoreductase;Referenceproteome;Transitpeptide	10	10	10	40.2	40.2	40.2	38.201	0	76.816	2526200000	39	2.26e-07	5.22651	+	3.18e-07	4.9532	+	0.0346203	0.273309		21.9484	22.0455	21.509	20.7859	26.8027	26.9615	26.7833	26.5206	26.9255	26.2485	26.5056	26.5764	26.6231	26.6733
Bsg	P26453;P26453-2	P26453;P26453-2	Basigin	anatomical structure development;anatomical structure morphogenesis;decidualization;developmental process;developmental process involved in reproduction;embryo implantation;establishment of localization;establishment of localization in cell;establishment of protein localization;establishment of protein localization in membrane;establishment of protein localization in plasma membrane;intracellular…	binding;carbohydrate binding;mannose binding;monosaccharide binding;sugar binding	acrosomal membrane;adherens junction;anchoring junction;cell junction;cell part;cell-substrate adherens junction;cell-substrate junction;cytoplasmic membrane-bounded vesicle;cytoplasmic part;cytoplasmic vesicle;cytoplasmic vesicle membrane;cytoplasmic vesicle part;extracellular membrane-bounded organelle;extracellular organelle;extracellular region part;extracellular vesicular exosome;focal adhes…	Alternativesplicing;Cellmembrane;Completeproteome;Directproteinsequencing;Disulfidebond;Glycoprotein;Immunoglobulindomain;Lectin;Mannose-binding;Membrane;Phosphoprotein;Referenceproteome;Signal;Transmembrane;Transmembranehelix	2	2	2	6.2	6.2	6.2	42.435	0	2.9795	194780000	14	0.0517343	1.03106	+	0.00421538	1.76717	+	0.10263	-0.736113		21.4363	22.5076	22.1036	21.0313	22.513	22.5425	22.049	23.1781	23.7211	23.7262	22.4609	23.7849	23.9764	23.7359
C3	P01026;M0RBJ7;M0RBF1	P01026;M0RBJ7;M0RBF1	Complement C3;Complement C3 beta chain;C3-beta-c;Complement C3 alpha chain;C3a anaphylatoxin;Acylation stimulating protein;Complement C3b alpha chain;Complement C3c alpha chain fragment 1;Complement C3dg fragment;Complement C3g fragment;Complement C3d fragment;Complement C3f fragment;Complement C3c alpha chain fragment 2	activation of immune response;biological regulation;blood coagulation;carboxylic acid metabolic process;cellular ketone metabolic process;cellular lipid metabolic process;cellular metabolic process;cellular process;chemotaxis;coagulation;complement activation;complement activation, alternative pathway;complement activation, classical pathway;defense response;fatty acid metabolic process;hemostasi…	binding;C5a anaphylatoxin chemotactic receptor binding;C5L2 anaphylatoxin chemotactic receptor binding;cofactor binding;endopeptidase inhibitor activity;endopeptidase regulator activity;enzyme inhibitor activity;enzyme regulator activity;G-protein-coupled receptor binding;lipid binding;peptidase inhibitor activity;peptidase regulator activity;protein binding;receptor binding	blood microparticle;extracellular membrane-bounded organelle;extracellular organelle;extracellular region part;extracellular space;extracellular vesicular exosome;membrane-bounded organelle;membrane-bounded vesicle;organelle;vesicle	3D-structure;Chemotaxis;Cleavageonpairofbasicresidues;Complementalternatepathway;Complementpathway;Completeproteome;Directproteinsequencing;Disulfidebond;Fattyacidmetabolism;Glycoprotein;Immunity;Inflammatoryresponse;Innateimmunity;Lipidmetabolism;Phosphoprotein;Proteomicsidentification;Referenceproteome;Secreted;Signal;Thioesterbond	3	3	3	1.4	1.4	1.4	186.46	0	4.6499	986150000	33	0.0590807	1.82769	+	0.0661099	1.76757	+	0.7459	0.0601196		21.006	21.9416	24.3332	24.7514	24.8222	25.2402	24.8696	24.4559	24.7908	24.3669	24.9261	24.7672	24.679	25.139
Cadm2	Q1WIM2;A0A0A0MY16;Q1WIM2-2;A0A0G2K5U6	Q1WIM2;A0A0A0MY16;Q1WIM2-2;A0A0G2K5U6	Cell adhesion molecule 2	anatomical structure development;biological adhesion;brain development;cell adhesion;cellular process;developmental process;organ development		axon;cell body membrane;cell junction;cell part;cell projection;cytoplasm;integral to membrane;intracellular part;intrinsic to membrane;membrane part;neuron projection;neuronal cell body membrane;plasma membrane part;synapse	Alternativesplicing;Celladhesion;Celljunction;Cellmembrane;Cellprojection;Completeproteome;Directproteinsequencing;Disulfidebond;Glycoprotein;Immunoglobulindomain;Membrane;Referenceproteome;Repeat;Signal;Synapse;Transmembrane;Transmembranehelix	3	3	3	9.7	9.7	9.7	47.527	0	5.4753	297460000	15	0.0203731	1.82352	+	0.163618	1.26318	+	0.511728	0.560343		20.7214	22.0404	21.965	22.1757	24.1211	22.3335	24.4899	22.4776	24.3237	23.2308	21.0435	24.316	21.9105	24.4432
Calm2	P0DP31;P0DP30;P0DP29;D4ABV5;M0RCJ6	P0DP31;P0DP30;P0DP29;D4ABV5			binding;calcium ion binding;cation binding;ion binding;metal ion binding		Calcium;Completeproteome;Proteomicsidentification;Referenceproteome	8	8	8	53.7	53.7	53.7	16.837	0	323.31	10873000000	95	0.0714161	2.87571	+	0.0945584	2.59161	+	0.165083	0.284097		27.631	27.7048	26.7415	21.3217	28.694	28.8771	29.1634	28.0858	28.8069	28.6252	28.487	28.4263	28.356	28.3123
Camk2a	P11275;F1LZG4;A0A0G2JUV8	P11275;F1LZG4;A0A0G2JUV8	Calcium/calmodulin-dependent protein kinase type II subunit alpha	biological regulation;calcium ion transport;cation transport;cell cycle process;cell surface receptor linked signaling pathway;cellular macromolecule metabolic process;cellular metabolic process;cellular process;cellular protein metabolic process;cellular response to stimulus;divalent inorganic cation transport;divalent metal ion transport;establishment of localization;G1/S transition of mitotic …	adenyl nucleotide binding;adenyl ribonucleotide binding;ATP binding;binding;calmodulin-dependent protein kinase activity;catalytic activity;glutamate receptor binding;GTPase activating protein binding;kinase activity;nucleotide binding;phosphotransferase activity, alcohol group as acceptor;protein binding;protein kinase activity;protein serine/threonine kinase activity;purine nucleotide binding;p…	axon;cell body;cell junction;cell part;cell projection;cell projection cytoplasm;cell projection part;cytoplasmic part;cytoskeletal part;dendrite;dendrite cytoplasm;intracellular membrane-bounded organelle;intracellular organelle;intracellular organelle part;intracellular part;membrane;membrane-bounded organelle;mitochondrion;neuron projection;neuronal cell body;nucleus;organelle;organelle part;p…	3D-structure;ATP-binding;Calmodulin-binding;Celljunction;Cellmembrane;Completeproteome;Directproteinsequencing;Kinase;Membrane;Nucleotide-binding;Phosphoprotein;Referenceproteome;Serine/threonine-proteinkinase;Synapse;Transferase	10	5	4	23.4	15.5	10.5	54.114	0	24.752	1572600000	27	0.00512298	3.47589	+	8.03e-07	4.1257	+	0.418859	-0.64981		21.3693	22.2058	21.3398	21.8846	25.5552	22.2698	26.3488	25.4805	26.2246	26.087	25.3276	25.6681	26.1821	25.8632
Camk2b;Camk2g	G3V9G3;F1LUE2;P08413;F1LNI8;F1M3F8	G3V9G3;F1LUE2;P08413;F1LNI8	Calcium/calmodulin-dependent protein kinase type II subunit beta	activation of meiosis involved in egg activation;anatomical structure morphogenesis;biological regulation;calcium ion transport;cation transport;cell cycle process;cell part morphogenesis;cell projection morphogenesis;cell projection organization;cellular component morphogenesis;cellular component organization;cellular component organization at cellular level;cellular component organization or bi…	adenyl nucleotide binding;adenyl ribonucleotide binding;ATP binding;binding;calmodulin-dependent protein kinase activity;catalytic activity;enzyme binding;kinase activity;nucleotide binding;phospholipase binding;phosphotransferase activity, alcohol group as acceptor;protein binding;protein kinase activity;protein serine/threonine kinase activity;purine nucleotide binding;purine ribonucleoside tri…	cell part;cell projection;cytoplasmic part;cytoskeletal part;cytosol;dendrite;endoplasmic reticulum membrane;endoplasmic reticulum part;intracellular organelle part;intracellular part;membrane;membrane part;microtubule organizing center;neuron projection;organelle membrane;organelle part;perikaryon;postsynaptic density;sarcoplasmic reticulum membrane;spindle midzone;synapse part	ATP-binding;Calmodulin-binding;Completeproteome;Cytoplasm;Cytoskeleton;Differentiation;Kinase;Membrane;Neurogenesis;Nucleotide-binding;Phosphoprotein;Proteomicsidentification;Referenceproteome;Sarcoplasmicreticulum;Serine/threonine-proteinkinase;Transferase	17	17	7	49.3	49.3	26.4	60.46	0	305.04	10325000000	175	3.11e-06	5.41786	+	4.97e-06	5.31132	+	0.572255	0.106542		20.7311	22.3757	22.2883	22.7352	27.4428	27.725	27.2286	27.2439	27.6119	27.3749	26.7802	27.5296	27.3624	27.6724
Camk2g	P11730;P11730-3;P11730-2	P11730;P11730-3;P11730-2	Calcium/calmodulin-dependent protein kinase type II subunit gamma	anatomical structure development;biological regulation;cell differentiation;cellular developmental process;cellular macromolecule metabolic process;cellular metabolic process;cellular process;cellular protein metabolic process;developmental process;macromolecule metabolic process;macromolecule modification;metabolic process;nervous system development;phosphate-containing compound metabolic proces…	adenyl nucleotide binding;adenyl ribonucleotide binding;ATP binding;binding;calmodulin-dependent protein kinase activity;catalytic activity;kinase activity;nucleotide binding;phosphotransferase activity, alcohol group as acceptor;protein kinase activity;protein serine/threonine kinase activity;purine nucleotide binding;purine ribonucleoside triphosphate binding;purine ribonucleotide binding;ribon…	cell part;cytoplasmic part;endoplasmic reticulum membrane;endoplasmic reticulum part;intracellular organelle part;intracellular part;membrane;membrane part;organelle membrane;organelle part;sarcoplasmic reticulum membrane	Alternativesplicing;ATP-binding;Calmodulin-binding;Completeproteome;Developmentalprotein;Differentiation;Kinase;Membrane;Neurogenesis;Nucleotide-binding;Phosphoprotein;Referenceproteome;Sarcoplasmicreticulum;Serine/threonine-proteinkinase;Transferase	10	2	1	23.1	3.2	1.7	59.037	0	2.8337	353370000	13	0.00117882	2.04591	+	0.00482592	2.16374	+	0.821398	-0.117838		22.4776	21.8134	21.2058	21.6329	23.7735	24.5466	22.8834	23.7866	24.1515	22.8978	25.1411	24.4933	23.0904	24.1082
Cand1	P97536	P97536	Cullin-associated NEDD8-dissociated protein 1	biological regulation;biosynthetic process;cell differentiation;cellular biosynthetic process;cellular component assembly;cellular component assembly at cellular level;cellular component organization;cellular component organization at cellular level;cellular component organization or biogenesis;cellular component organization or biogenesis at cellular level;cellular developmental process;cellular…	binding;protein binding;TBP-class protein binding;transcription factor binding	cell part;cullin-RING ubiquitin ligase complex;cytoplasm;extracellular membrane-bounded organelle;extracellular organelle;extracellular region part;extracellular vesicular exosome;intracellular membrane-bounded organelle;intracellular organelle;intracellular organelle part;intracellular part;macromolecular complex;membrane;membrane-bounded organelle;membrane-bounded vesicle;nuclear part;nucleopla…	Acetylation;Completeproteome;Cytoplasm;Directproteinsequencing;Nucleus;Phosphoprotein;Referenceproteome;Repeat;Transcription;Transcriptionregulation;Ublconjugationpathway	4	4	4	4.1	4.1	4.1	136.36	0	46.653	426780000	17	0.0376541	2.08085	+	0.0738852	1.95349	+	0.907074	0.127356		21.7039	21.8223	21.5302	22.6237	25.2127	25.1979	24.9285	21.9714	22.6938	24.8489	25.4271	25.1399	22.518	21.4337
Canx	P35565	P35565	Calnexin	aging;cellular component organization;cellular component organization or biogenesis;cellular macromolecule metabolic process;cellular membrane organization;cellular metabolic process;cellular process;cellular protein metabolic process;chaperone-mediated protein folding;clathrin-mediated endocytosis;developmental process;endocytosis;establishment of localization;macromolecule metabolic process;mem…	apolipoprotein binding;binding;calcium ion binding;carbohydrate binding;cation binding;glutamate receptor binding;glycoprotein binding;ion binding;ionotropic glutamate receptor binding;metal ion binding;protein binding;receptor binding;unfolded protein binding	axon;cell body;cell part;cell projection;cell projection cytoplasm;cell projection part;cytoplasm;cytoplasmic membrane-bounded vesicle;cytoplasmic part;cytoplasmic vesicle;dendrite cytoplasm;dendritic spine;endoplasmic reticulum;endoplasmic reticulum part;ER-mitochondrion membrane contact site;extracellular membrane-bounded organelle;extracellular organelle;extracellular region part;extracellular…	Acetylation;Calcium;Chaperone;Completeproteome;Directproteinsequencing;Disulfidebond;Endoplasmicreticulum;Lectin;Lipoprotein;Membrane;Metal-binding;Palmitate;Phosphoprotein;Referenceproteome;Repeat;Signal;Transmembrane;Transmembranehelix	8	8	8	13.5	13.5	13.5	67.254	0	27.997	2742400000	31	1.51e-11	5.4808	+	1.14e-09	5.56984	+	0.450348	-0.0890354		21.3883	21.4344	21.2254	21.1652	26.7498	26.6865	26.8163	26.7609	26.9071	26.8601	26.5135	26.8755	26.9439	27.1728
Capn2	Q07009	Q07009	Calpain-2 catalytic subunit	anatomical structure development;anatomical structure formation involved in morphogenesis;biological regulation;blastocyst development;cellular process;cellular response to acid;cellular response to amine stimulus;cellular response to amino acid stimulus;cellular response to chemical stimulus;cellular response to endogenous stimulus;cellular response to organic nitrogen;cellular response to organ…	binding;calcium ion binding;calcium-dependent cysteine-type endopeptidase activity;catalytic activity;cation binding;cysteine-type endopeptidase activity;cysteine-type peptidase activity;cytoskeletal protein binding;endopeptidase activity;hydrolase activity;ion binding;metal ion binding;peptidase activity;peptidase activity, acting on L-amino acid peptides;protein binding;protein dimerization act…	adherens junction;anchoring junction;cell junction;cell part;cell projection;cell-substrate adherens junction;cell-substrate junction;chromatin;chromosomal part;cytoplasm;cytoplasmic part;cytosol;dendrite;endoplasmic reticulum part;extracellular membrane-bounded organelle;extracellular organelle;extracellular region part;extracellular vesicular exosome;focal adhesion;Golgi apparatus;intracellular…	3D-structure;Acetylation;Calcium;Cellmembrane;Completeproteome;Cytoplasm;Directproteinsequencing;Hydrolase;Membrane;Metal-binding;Protease;Referenceproteome;Repeat;Thiolprotease	2	2	2	4.7	4.7	4.7	79.918	0	6.3707	141710000	12	0.154724	0.793711	+	0.0679378	1.17743	+	0.522111	-0.383722		21.629	21.5834	21.0214	22.3969	21.4104	23.5244	22.7833	21.7783	22.7605	22.1475	23.6295	23.5541	23.3487	21.4957
Capzb	Q5XI32;A0A0G2JYB1	Q5XI32;A0A0G2JYB1	F-actin-capping protein subunit beta	actin cytoskeleton organization;actin filament capping;actin filament-based process;anatomical structure development;anatomical structure morphogenesis;barbed-end actin filament capping;biological regulation;cell development;cell morphogenesis;cell projection assembly;cell projection organization;cellular component assembly;cellular component assembly at cellular level;cellular component morphoge…	actin binding;actin filament binding;binding;cytoskeletal protein binding;protein binding	acrosomal vesicle;actin filament;cell body;cell cortex part;cell junction;cell part;cell projection;cell projection part;cell-cell contact zone;cell-cell junction;contractile fiber part;cortical cytoskeleton;cytoplasmic membrane-bounded vesicle;cytoplasmic part;cytoplasmic vesicle;cytoskeletal part;cytoskeleton;dendritic spine;F-actin capping protein complex;intercalated disc;intracellular membra…	Acetylation;Actin-binding;Actincapping;Coiledcoil;Completeproteome;Cytoplasm;Cytoskeleton;Directproteinsequencing;Referenceproteome	3	3	3	15.1	15.1	15.1	30.628	0	9.0056	288730000	10	1.54e-05	2.18325	+	0.030752	1.42221	+	0.140165	0.761045		22.112	21.6679	21.5069	21.3286	23.4975	24.2668	23.6809	23.8115	23.9289	23.7564	22.2533	23.7746	23.8478	21.7481
Cct2	Q5XIM9	Q5XIM9	T-complex protein 1 subunit beta	binding of sperm to zona pellucida;cell recognition;cell-cell recognition;cellular component assembly;cellular component assembly at cellular level;cellular component organization;cellular component organization at cellular level;cellular component organization or biogenesis;cellular component organization or biogenesis at cellular level;cellular macromolecular complex assembly;cellular macromole…	adenyl nucleotide binding;adenyl ribonucleotide binding;ATP binding;binding;nucleotide binding;purine nucleotide binding;purine ribonucleoside triphosphate binding;purine ribonucleotide binding;ribonucleotide binding	cell body;cell part;chaperonin-containing T-complex;cytoplasmic part;cytoskeletal part;cytosolic part;extracellular membrane-bounded organelle;extracellular organelle;extracellular region part;extracellular vesicular exosome;intracellular organelle part;intracellular part;macromolecular complex;membrane-bounded organelle;membrane-bounded vesicle;microtubule;organelle;organelle part;protein comple…	Acetylation;ATP-binding;Chaperone;Completeproteome;Cytoplasm;Directproteinsequencing;Nucleotide-binding;Phosphoprotein;Referenceproteome	18	18	18	40.4	40.4	40.4	57.458	0	76.878	5919500000	179	0.00109607	2.98494	+	0.00102102	2.8971	+	0.627417	0.0878361		22.6286	24.9	22.22	23.7932	26.1673	26.7415	26.5703	25.8593	26.5137	26.4625	26.0251	26.3621	26.2913	26.2718
Cct3	Q6P502	Q6P502	T-complex protein 1 subunit gamma	cellular macromolecule metabolic process;cellular metabolic process;cellular process;cellular protein metabolic process;macromolecule metabolic process;metabolic process;primary metabolic process;protein folding;protein metabolic process	adenyl nucleotide binding;adenyl ribonucleotide binding;ATP binding;binding;nucleotide binding;purine nucleotide binding;purine ribonucleoside triphosphate binding;purine ribonucleotide binding;ribonucleotide binding	cell part;chaperonin-containing T-complex;cytoplasmic part;cytosolic part;intracellular part;macromolecular complex;protein complex	Acetylation;ATP-binding;Chaperone;Completeproteome;Cytoplasm;Directproteinsequencing;Disulfidebond;Nucleotide-binding;Phosphoprotein;Referenceproteome	9	9	9	23.9	23.9	23.9	60.646	0	105.05	4136000000	39	5.33e-07	5.559	+	3.2e-07	5.46184	+	0.653905	0.0971588		22.4482	21.7295	21.2935	21.1322	27.1101	27.5416	27.4352	26.597	27.3652	27.2072	27.003	27.4837	27.1327	26.7367
Cct4	Q7TPB1	Q7TPB1	T-complex protein 1 subunit delta	binding of sperm to zona pellucida;cell recognition;cell-cell recognition;cellular macromolecule metabolic process;cellular metabolic process;cellular process;cellular process involved in reproduction;cellular protein metabolic process;chaperone mediated protein folding requiring cofactor;chaperone-mediated protein folding;'de novo' posttranslational protein folding;'de novo' protein folding;macr…	adenyl nucleotide binding;adenyl ribonucleotide binding;ATP binding;binding;nucleotide binding;protein binding;purine nucleotide binding;purine ribonucleoside triphosphate binding;purine ribonucleotide binding;ribonucleotide binding;unfolded protein binding	cell body;cell part;centrosome;chaperonin-containing T-complex;cytoplasmic membrane-bounded vesicle;cytoplasmic part;cytoplasmic vesicle;cytoskeletal part;cytosolic part;extracellular membrane-bounded organelle;extracellular organelle;extracellular region part;extracellular vesicular exosome;intracellular membrane-bounded organelle;intracellular non-membrane-bounded organelle;intracellular organe…	Acetylation;ATP-binding;Chaperone;Completeproteome;Cytoplasm;Cytoskeleton;Diseasemutation;Nucleotide-binding;Referenceproteome	11	11	11	24.1	24.1	24.1	58.099	0	37.984	3323600000	95	0.000535293	2.79037	+	0.000524545	2.79942	+	0.952534	-0.00904274		21.9754	24.2729	23.6603	22.6685	25.9596	26.0888	25.9148	25.5552	26.1549	26.2224	25.6034	25.8632	26.0705	25.959
Cct5	Q68FQ0	Q68FQ0	T-complex protein 1 subunit epsilon	binding of sperm to zona pellucida;cell recognition;cell-cell recognition;cellular macromolecule metabolic process;cellular metabolic process;cellular process;cellular process involved in reproduction;cellular protein metabolic process;macromolecule metabolic process;metabolic process;multi-organism process;primary metabolic process;protein folding;protein metabolic process;reproductive process;r…	adenyl nucleotide binding;adenyl ribonucleotide binding;ATP binding;binding;G-protein beta-subunit binding;nucleotide binding;protein binding;purine nucleotide binding;purine ribonucleoside triphosphate binding;purine ribonucleotide binding;ribonucleotide binding	cell body;cell part;centrosome;chaperonin-containing T-complex;cytoplasmic part;cytoskeletal part;cytosolic part;extracellular membrane-bounded organelle;extracellular organelle;extracellular region part;extracellular vesicular exosome;intracellular non-membrane-bounded organelle;intracellular organelle;intracellular organelle part;intracellular part;macromolecular complex;membrane-bounded organe…	Acetylation;ATP-binding;Chaperone;Completeproteome;Cytoplasm;Cytoskeleton;Directproteinsequencing;Nucleotide-binding;Phosphoprotein;Referenceproteome	13	13	13	31.6	31.6	31.6	59.536	0	26.862	2918000000	83	0.00148439	2.26216	+	0.00227611	2.02638	+	0.238768	0.235782		21.9893	23.5612	23.3393	24.2457	25.5086	25.7756	25.9571	25.1053	25.3834	25.6599	24.9866	25.3852	25.2113	25.3082
Cct6a	Q3MHS9	Q3MHS9		cellular macromolecule metabolic process;cellular metabolic process;cellular process;cellular protein metabolic process;macromolecule metabolic process;metabolic process;primary metabolic process;protein folding;protein metabolic process	adenyl nucleotide binding;adenyl ribonucleotide binding;ATP binding;binding;nucleotide binding;purine nucleotide binding;purine ribonucleoside triphosphate binding;purine ribonucleotide binding;ribonucleotide binding	cell part;cytoplasm;intracellular part	ATP-binding;Chaperone;Completeproteome;Cytoplasm;Nucleotide-binding;Proteomicsidentification;Referenceproteome	16	16	13	39.4	39.4	34.5	58.017	0	162.88	4476800000	126	0.000986021	3.3707	+	0.00127121	3.18144	+	0.281572	0.189264		21.4638	24.8182	23.0047	23.2811	26.5048	26.8774	26.6492	26.0709	26.461	26.3608	25.9527	26.4217	26.5176	26.3641
Cct7	D4AC23	D4AC23		binding of sperm to zona pellucida;cell recognition;cell-cell recognition;cellular macromolecule metabolic process;cellular metabolic process;cellular process;cellular process involved in reproduction;cellular protein metabolic process;macromolecule metabolic process;metabolic process;primary metabolic process;protein folding;protein metabolic process;reproductive process;sperm-egg recognition	adenyl nucleotide binding;adenyl ribonucleotide binding;ATP binding;binding;nucleotide binding;purine nucleotide binding;purine ribonucleoside triphosphate binding;purine ribonucleotide binding;ribonucleotide binding	cell body;cell part;chaperonin-containing T-complex;cytoplasmic part;cytoskeletal part;cytosolic part;extracellular membrane-bounded organelle;extracellular organelle;extracellular region part;extracellular vesicular exosome;intracellular membrane-bounded organelle;intracellular organelle;intracellular organelle part;intracellular part;macromolecular complex;membrane-bounded organelle;membrane-bo…	ATP-binding;Chaperone;Completeproteome;Cytoplasm;Nucleotide-binding;Proteomicsidentification;Referenceproteome	4	4	4	9.4	9.4	9.4	59.658	0	14.078	1318500000	23	0.0096061	3.03202	+	0.00806303	3.10347	+	0.781008	-0.0714462		21.7879	24.9658	21.7659	20.5498	25.1026	26.0687	25.1469	24.9765	25.2022	25.9048	25.3561	25.368	25.2687	24.9566
Cct8	D4ACB8	D4ACB8		binding of sperm to zona pellucida;cell recognition;cell-cell recognition;cellular component assembly;cellular component assembly at cellular level;cellular component organization;cellular component organization at cellular level;cellular component organization or biogenesis;cellular component organization or biogenesis at cellular level;cellular macromolecule metabolic process;cellular metabolic…	adenyl nucleotide binding;adenyl ribonucleotide binding;ATP binding;binding;nucleotide binding;purine nucleotide binding;purine ribonucleoside triphosphate binding;purine ribonucleotide binding;ribonucleotide binding	aggresome;cell body;cell part;centrosome;chaperonin-containing T-complex;cytoplasmic part;cytoskeletal part;cytoskeleton;cytosolic part;extracellular membrane-bounded organelle;extracellular organelle;extracellular region part;extracellular vesicular exosome;inclusion body;intermediate filament cytoskeleton;intracellular non-membrane-bounded organelle;intracellular organelle;intracellular organel…	ATP-binding;Chaperone;Completeproteome;Cytoplasm;Nucleotide-binding;Proteomicsidentification;Referenceproteome	11	11	11	23	23	23	59.588	0	39.665	2610000000	67	5.37e-07	4.37857	+	3.08e-07	4.01524	+	0.0457702	0.363328		22.6197	22.5872	21.6704	22.0599	26.7352	26.8684	26.8267	26.1197	26.5142	26.3182	25.991	26.3915	26.249	26.298
Cd200	A0A5D0;P04218	A0A5D0;P04218	OX-2 membrane glycoprotein			cell part;integral to membrane;intrinsic to membrane;membrane;membrane part;plasma membrane	Cellmembrane;Completeproteome;Disulfidebond;Glycoprotein;Immunoglobulindomain;Membrane;Referenceproteome;Signal;Transmembrane;Transmembranehelix	4	4	4	12.6	12.6	12.6	31.116	0	13.242	1184400000	39	1.86e-07	4.52079	+	5.68e-07	4.06273	+	0.118336	0.458058		20.7077	20.6949	21.1315	21.0093	25.1016	25.2731	25.8906	25.001	25.7669	24.7942	24.2626	25.2385	25.2535	25.1942
Cdc42	Q8CFN2-2;A0A0G2JSM8;Q8CFN2	Q8CFN2-2;A0A0G2JSM8;Q8CFN2	Cell division control protein 42 homolog	actin cytoskeleton organization;actin filament branching;actin filament bundle assembly;actin filament organization;actin filament-based process;adherens junction organization;anatomical structure development;anatomical structure formation involved in morphogenesis;anatomical structure morphogenesis;angiogenesis;biological adhesion;biological regulation;canonical Wnt receptor signaling pathway;ca…	binding;catalytic activity;enzyme binding;GTP binding;GTPase activity;guanyl nucleotide binding;guanyl ribonucleotide binding;hydrolase activity;hydrolase activity, acting on acid anhydrides;hydrolase activity, acting on acid anhydrides, in phosphorus-containing anhydrides;kinase binding;mitogen-activated protein kinase kinase kinase binding;nucleoside-triphosphatase activity;nucleotide binding;p…	adherens junction;anchoring junction;apical part of cell;cell body;cell junction;cell part;cell projection;cell-cell junction;cell-substrate adherens junction;cell-substrate junction;cytoplasmic membrane-bounded vesicle;cytoplasmic part;cytoplasmic vesicle;cytoskeletal part;cytosol;extracellular membrane-bounded organelle;extracellular organelle;extracellular region part;extracellular vesicular e…	Alternativesplicing;Cellmembrane;Completeproteome;Cytoplasm;Cytoskeleton;Differentiation;Directproteinsequencing;GTP-binding;Lipoprotein;Membrane;Methylation;Neurogenesis;Nucleotide-binding;Phosphoprotein;Prenylation;Referenceproteome	3	3	3	16.8	16.8	16.8	21.282	0	7.7501	1180700000	16	0.00293828	3.41455	+	0.067687	2.46097	+	0.244637	0.953582		21.6479	21.4062	20.6604	24.5783	25.1624	25.4735	25.7164	25.3724	25.7141	25.3159	24.3142	21.7099	25.9043	25.4267
Cdc5l	O08837	O08837	Cell division cycle 5-like protein	biological regulation;biosynthetic process;cell cycle process;cellular biosynthetic process;cellular macromolecule biosynthetic process;cellular macromolecule metabolic process;cellular metabolic process;cellular nitrogen compound metabolic process;cellular process;cellular response to stimulus;cellular response to stress;DNA metabolic process;DNA repair;G2/M transition of mitotic cell cycle;intr…	binding;chromatin binding;DNA binding;nucleic acid binding;protein binding;protein domain specific binding;WD40-repeat domain binding	catalytic step 2 spliceosome;cell part;chromosomal part;cytoplasm;DNA replication factor A complex;intracellular membrane-bounded organelle;intracellular non-membrane-bounded organelle;intracellular organelle;intracellular organelle part;intracellular part;macromolecular complex;membrane;membrane-bounded organelle;non-membrane-bounded organelle;nuclear body;nuclear chromosome part;nuclear part;nu…	Activator;Cellcycle;Coiledcoil;Completeproteome;Cytoplasm;Directproteinsequencing;DNA-binding;DNAdamage;DNArepair;mRNAprocessing;mRNAsplicing;Nucleus;Phosphoprotein;Referenceproteome;Repeat;RNA-binding;Spliceosome;Transcription;Transcriptionregulation	8	8	8	14.5	14.5	14.5	92.216	0	22.255	806490000	15	0.00242835	1.3092	+	0.0203059	0.73113	+	0.0200216	0.578066		20.8397	22.0123	21.3483	21.429	22.496	23.3177	22.8373	22.4065	22.5251	21.7925	22.1591	22.1253	22.4838	22.1316
Cdk5	Q03114	Q03114	Cyclin-dependent-like kinase 5	actin cytoskeleton organization;actin filament-based process;adult behavior;anatomical structure development;anatomical structure formation involved in morphogenesis;anatomical structure morphogenesis;apoptosis;associative learning;axon extension;axon guidance;behavior;behavioral response to cocaine;biological adhesion;biological regulation;calcium ion import;calcium ion transmembrane transport;c…	acetylcholine receptor activator activity;acetylcholine receptor regulator activity;adenyl nucleotide binding;adenyl ribonucleotide binding;ATP binding;binding;catalytic activity;cyclin-dependent protein kinase activity;cytoskeletal protein binding;enzyme binding;ephrin receptor binding;ErbB-2 class receptor binding;ErbB-3 class receptor binding;kinase activity;kinase binding;nucleotide binding;p…	axon;cell body;cell junction;cell part;cell projection;cell projection part;cyclin-dependent protein kinase 5 holoenzyme complex;cyclin-dependent protein kinase holoenzyme complex;cytoplasm;cytoplasmic part;cytoskeletal part;cytoskeleton;cytosol;dendrite;filopodium;growth cone;intracellular membrane-bounded organelle;intracellular non-membrane-bounded organelle;intracellular organelle;intracellul…	Acetylation;Apoptosis;ATP-binding;Biologicalrhythms;Cellcycle;Celldivision;Celljunction;Cellmembrane;Cellprojection;Completeproteome;Cytoplasm;Kinase;Membrane;Neurodegeneration;Neurogenesis;Nucleotide-binding;Nucleus;Phosphoprotein;Postsynapticcellmembrane;Referenceproteome;Serine/threonine-proteinkinase;Synapse;Transferase	3	3	3	12.3	12.3	12.3	33.254	0	3.7318	236700000	11	0.170557	0.746226	+	0.00446078	1.56741	+	0.0597383	-0.821182		22.5134	22.9254	21.8804	21.2705	22.4225	22.2238	23.8274	23.5315	22.4632	23.736	23.1307	23.7985	24.2775	23.6315
Celf2	Q792H5;Q792H5-3;Z4YNP1;Q792H5-2;Q792H5-4	Q792H5;Q792H5-3;Z4YNP1;Q792H5-2;Q792H5-4	CUGBP Elav-like family member 2	cellular component assembly;cellular component assembly at cellular level;cellular component organization;cellular component organization at cellular level;cellular component organization or biogenesis;cellular component organization or biogenesis at cellular level;cellular macromolecular complex assembly;cellular macromolecular complex subunit organization;cellular macromolecule metabolic proces…	binding;nucleic acid binding;nucleotide binding;RNA binding	cell part;cytoplasm;intracellular membrane-bounded organelle;intracellular organelle;intracellular part;membrane-bounded organelle;nucleus;organelle	Alternativesplicing;Completeproteome;Cytoplasm;mRNAprocessing;Nucleus;Proteomicsidentification;Referenceproteome;Repeat;Repressor;RNA-binding	9	9	7	23.2	23.2	19.1	54.27	0	48.637	2984400000	55	4.35e-06	4.54826	+	6.2e-06	4.33548	+	0.102491	0.212779		21.9183	22.5873	20.6802	21.732	26.519	26.3525	26.2047	26.0452	26.267	26.16	25.7686	26.1401	26.2557	26.0002
Celf6	D4ABS9	D4ABS9		behavior;biological regulation;regulation of biological quality;regulation of neurotransmitter levels;response to stimulus;vocalization behavior	binding;nucleic acid binding;nucleotide binding	cell part;cytoplasm;intracellular part	Completeproteome;Referenceproteome	4	2	1	7.8	4.1	1.7	48.241	0	2.2269	231420000	15	0.00886413	1.967	+	0.00973191	2.06525	+	0.878826	-0.0982479		21.0269	21.9319	21.167	22.3012	22.8229	24.1712	22.3054	24.3669	24.2025	24.4899	23.878	24.2978	23.7892	21.9052
Cenpv	D4A9A3	D4A9A3		ameboidal cell migration;biological regulation;cell migration;cell motility;cellular component assembly;cellular component assembly at cellular level;cellular component movement;cellular component organization;cellular component organization at cellular level;cellular component organization or biogenesis;cellular component organization or biogenesis at cellular level;cellular process;centromeric …	carbon-sulfur lyase activity;catalytic activity;lyase activity	cell part;chromosomal part;cytoplasm;cytoskeletal part;intracellular non-membrane-bounded organelle;intracellular organelle;intracellular organelle part;intracellular part;kinetochore;macromolecular complex;non-membrane-bounded organelle;nuclear part;nucleoplasm;organelle;organelle part;protein complex;spindle midzone	Completeproteome;Proteomicsidentification;Referenceproteome	3	3	3	17.6	17.6	17.6	27.503	0	12.458	342690000	11	0.0108523	1.08154	+	0.199593	0.58669		0.223447	0.494848		21.7544	22.0875	21.0931	21.1478	22.5603	23.0353	22.9895	21.898	22.528	22.0728	20.961	22.8296	22.2161	22.4573
Cfl1	P45592;M0RC65;A0A0G2KA35	P45592	Cofilin-1	actin cytoskeleton organization;actin filament depolymerization;actin filament organization;actin filament-based process;actin polymerization or depolymerization;actomyosin structure organization;ameboidal cell migration;anatomical structure homeostasis;anatomical structure morphogenesis;biological regulation;cell cycle cytokinesis;cell cycle process;cell migration;cell motility;cell projection o…	actin binding;binding;cytoskeletal protein binding;protein binding	actin cytoskeleton;adherens junction;anchoring junction;cell cortex part;cell junction;cell leading edge;cell part;cell projection;cell projection membrane;cell projection part;cell-cell junction;cell-substrate adherens junction;cell-substrate junction;contractile fiber part;cortical actin cytoskeleton;cortical cytoskeleton;cytoplasm;cytoplasmic part;cytoskeletal part;cytoskeleton;extracellular m…	Acetylation;Actin-binding;Cellmembrane;Cellprojection;Completeproteome;Cytoplasm;Cytoskeleton;Directproteinsequencing;Membrane;Nucleus;Phosphoprotein;Proteomicsidentification;Referenceproteome	18	18	16	89.2	89.2	83.7	18.532	0	166.87	11087000000	163	0.0332904	1.71592	+	0.0382892	1.54786	+	0.575663	0.168057		25.6708	26.8852	23.787	26.2208	26.9076	27.5718	27.615	26.6665	28.0233	27.478	26.891	27.0787	27.5891	26.9072
Chchd3	D3ZUX5	D3ZUX5		cellular component organization;cellular component organization at cellular level;cellular component organization or biogenesis;cellular component organization or biogenesis at cellular level;cellular membrane fusion;cellular membrane organization;cellular process;inner mitochondrial membrane organization;membrane fusion;membrane organization;mitochondrial fusion;mitochondrial membrane organizati…		cell part;cytoplasmic part;extracellular membrane-bounded organelle;extracellular organelle;extracellular region part;extracellular vesicular exosome;intracellular membrane-bounded organelle;intracellular organelle;intracellular organelle part;intracellular part;membrane;membrane-bounded organelle;membrane-bounded vesicle;mitochondrial inner membrane;mitochondrial membrane;mitochondrial part;nucl…	Completeproteome;Proteomicsidentification;Referenceproteome	10	10	10	47.6	47.6	47.6	26.434	0	21.449	1766800000	58	3.77e-07	3.69234	+	3.05e-07	3.52864	+	0.18667	0.163704		21.3909	22.2478	21.5462	21.4671	25.315	25.4479	25.1905	25.1566	25.6667	24.9885	25.2256	25.1317	25.3801	25.2323
Chchd6	D4A7N1	D4A7N1	MICOS complex subunit Mic25	cellular component organization;cellular component organization at cellular level;cellular component organization or biogenesis;cellular component organization or biogenesis at cellular level;cellular membrane organization;cellular process;cellular response to stimulus;cellular response to stress;cristae formation;inner mitochondrial membrane organization;membrane organization;mitochondrial membr…		cell part;cytoplasmic part;intracellular membrane-bounded organelle;intracellular organelle;intracellular organelle part;intracellular part;membrane;membrane-bounded organelle;mitochondrial inner membrane;mitochondrial membrane;mitochondrial part;mitochondrion;organelle;organelle inner membrane;organelle membrane;organelle part	Coiledcoil;Completeproteome;Disulfidebond;Lipoprotein;Membrane;Mitochondrion;Mitochondrioninnermembrane;Myristate;Phosphoprotein;Referenceproteome	8	8	8	30.7	30.7	30.7	29.211	0	22.421	1154700000	35	3.33e-06	3.91683	+	0.0069299	2.99182	+	0.199716	0.925005		21.4617	21.5894	20.6107	22.131	25.7067	25.3773	25.2503	25.1421	25.3487	24.8136	21.8381	25.0897	25.2445	25.2142
Chtop	M0RDD7;Q498T2;Q498T2-2	M0RDD7;Q498T2;Q498T2-2	Chromatin target of PRMT1 protein	biological regulation;biosynthetic process;cellular biosynthetic process;cellular macromolecule biosynthetic process;cellular macromolecule metabolic process;cellular metabolic process;cellular nitrogen compound metabolic process;cellular process;macromolecule biosynthetic process;macromolecule metabolic process;metabolic process;nitrogen compound metabolic process;nucleic acid metabolic process;…	binding;nucleic acid binding;RNA binding	cell part;intracellular non-membrane-bounded organelle;intracellular organelle;intracellular organelle part;intracellular part;non-membrane-bounded organelle;nuclear part;nucleolus;nucleoplasm;organelle;organelle part	Acetylation;Alternativesplicing;Completeproteome;Methylation;Nucleus;Phosphoprotein;Proteomicsidentification;Referenceproteome;RNA-binding;Transcription;Transcriptionregulation	7	7	7	47.8	47.8	47.8	22.136	0	69.588	810660000	26	0.0335703	1.07888	+	0.0627042	0.86943	+	0.551178	0.209451		21.3438	22.4003	20.9214	21.0252	22.405	21.8743	22.0925	23.17	22.9661	22.6407	22.6159	21.4177	22.5	22.2863
Cisd1	B0K020	B0K020	CDGSH iron-sulfur domain-containing protein 1	biological regulation;regulation of biological process;regulation of cellular metabolic process;regulation of cellular process;regulation of cellular respiration;regulation of generation of precursor metabolites and energy;regulation of metabolic process	2 iron, 2 sulfur cluster binding;binding;cation binding;ion binding;iron-sulfur cluster binding;metal cluster binding;metal ion binding	cell part;cytoplasmic part;extracellular membrane-bounded organelle;extracellular organelle;extracellular region part;extracellular vesicular exosome;integral to membrane;intracellular organelle part;intracellular part;intrinsic to membrane;membrane;membrane part;membrane-bounded organelle;membrane-bounded vesicle;mitochondrial membrane;mitochondrial outer membrane;mitochondrial part;organelle;or…	2Fe-2S;Acetylation;Completeproteome;Iron;Iron-sulfur;Isopeptidebond;Membrane;Metal-binding;Mitochondrion;Mitochondrionoutermembrane;Referenceproteome;Signal-anchor;Transmembrane;Transmembranehelix;Ublconjugation	3	3	3	34.3	34.3	34.3	12.097	0	6.7244	951980000	27	0.00529343	2.19449	+	0.00333255	2.30758	+	0.470441	-0.113086		22.2624	24.1552	22.4895	21.2628	24.7052	25.0063	25.1096	24.4195	24.4442	24.8059	24.6861	24.8809	24.9643	24.9131
Ckap4	D3ZH41	D3ZH41				cell part;cytoplasmic part;endoplasmic reticulum;extracellular membrane-bounded organelle;extracellular organelle;extracellular region part;extracellular vesicular exosome;intracellular membrane-bounded organelle;intracellular organelle;intracellular part;lipid particle;membrane-bounded organelle;membrane-bounded vesicle;organelle;vesicle	Completeproteome;Proteomicsidentification;Referenceproteome	4	4	4	15.6	15.6	15.6	36.315	0	9.5792	584930000	31	0.039845	1.68158	+	0.000156543	2.36549	+	0.299938	-0.683907		21.6137	21.1458	22.0076	21.2398	23.0713	23.9413	24.2159	21.0394	23.6486	24.1986	23.6815	24.3056	23.0084	24.142
Ckb	P07335;P00564;A0A0G2JSP8	P07335	Creatine kinase B-type	amine biosynthetic process;amine metabolic process;anatomical structure development;anion homeostasis;biological regulation;biosynthetic process;brain development;carboxylic acid biosynthetic process;carboxylic acid metabolic process;cellular amine metabolic process;cellular amino acid biosynthetic process;cellular amino acid metabolic process;cellular anion homeostasis;cellular biosynthetic proc…	adenyl nucleotide binding;adenyl ribonucleotide binding;ATP binding;binding;catalytic activity;creatine kinase activity;kinase activity;nucleotide binding;phosphotransferase activity, nitrogenous group as acceptor;purine nucleotide binding;purine ribonucleoside triphosphate binding;purine ribonucleotide binding;ribonucleotide binding;transferase activity;transferase activity, transferring phospho…	cell part;cytoplasm;cytoplasmic part;extracellular membrane-bounded organelle;extracellular organelle;extracellular region part;extracellular vesicular exosome;intracellular membrane-bounded organelle;intracellular organelle;intracellular part;membrane;membrane-bounded organelle;membrane-bounded vesicle;mitochondrion;organelle;plasma membrane;vesicle	ATP-binding;Completeproteome;Cytoplasm;Directproteinsequencing;Kinase;Nitration;Nucleotide-binding;Phosphoprotein;Referenceproteome;Transferase	11	11	11	57.7	57.7	57.7	42.725	0	170.31	7898900000	124	0.0235584	1.7481	+	0.0388972	1.18283	+	0.203201	0.565271		24.8008	26.5169	24.2967	25.6934	26.3902	27.9054	27.3701	25.9919	27.7176	27.0003	26.3108	26.1558	26.7512	26.3307
Cltc	P11442;F1M779	P11442;F1M779	Clathrin heavy chain 1;Clathrin heavy chain	cell cycle phase;cell cycle process;cellular component organization;cellular component organization at cellular level;cellular component organization or biogenesis;cellular component organization or biogenesis at cellular level;cellular membrane organization;cellular process;endocytosis;establishment of localization;establishment of localization in cell;establishment of protein localization;Golgi…	ankyrin binding;binding;cytoskeletal protein binding;heat shock protein binding;peptide binding;protein binding;protein C-terminus binding;structural molecule activity	axon part;cell part;cell projection part;clathrin coat;clathrin coat of coated pit;clathrin coat of trans-Golgi network vesicle;clathrin coated vesicle membrane;clathrin vesicle coat;clathrin-coated endocytic vesicle membrane;coated vesicle membrane;cytoplasmic membrane-bounded vesicle;cytoplasmic part;cytoplasmic vesicle;cytoplasmic vesicle membrane;cytoplasmic vesicle part;cytoskeletal part;end…	3D-structure;Acetylation;Coatedpit;Completeproteome;Cytoplasmicvesicle;Directproteinsequencing;Membrane;Phosphoprotein;Proteomicsidentification;Referenceproteome;Repeat	11	11	11	9.9	9.9	9.9	191.6	0	103.09	2634700000	68	5.53e-05	4.40627	+	4.82e-05	4.14087	+	0.356219	0.265396		21.5305	23.0127	20.5907	21.5863	25.6471	26.2434	26.654	25.4618	26.4253	25.9269	25.3696	26.2432	25.902	25.6629
Cmas	P69060;Q5M963	P69060;Q5M963	N-acylneuraminate cytidylyltransferase	alcohol metabolic process;amino sugar metabolic process;carbohydrate metabolic process;carboxylic acid metabolic process;cellular carbohydrate metabolic process;cellular ketone metabolic process;cellular metabolic process;cellular process;metabolic process;monosaccharide metabolic process;N-acetylneuraminate metabolic process;organic acid metabolic process;oxoacid metabolic process;primary metabo…	catalytic activity;cytidylyltransferase activity;N-acylneuraminate cytidylyltransferase activity;nucleotidyltransferase activity;transferase activity;transferase activity, transferring phosphorus-containing groups	cell part;intracellular membrane-bounded organelle;intracellular organelle;intracellular part;membrane;membrane-bounded organelle;nucleus;organelle	Acetylation;Completeproteome;Nucleotidyltransferase;Nucleus;Proteomicsidentification;Referenceproteome;Transferase	2	2	2	6.5	6.5	6.5	48.129	0	5.0366	95011000	6	0.0328687	1.18118	+	0.0161811	0.979983	+	0.621179	0.201198		21.0113	22.1052	21.1038	21.2125	22.0943	23.1656	23.4925	22.2729	21.6717	22.5529	21.9627	22.3652	21.8827	22.9274
Cnn3	P37397	P37397	Calponin-3	actin cytoskeleton organization;actin filament-based process;actomyosin structure organization;biological regulation;cellular component organization;cellular component organization at cellular level;cellular component organization or biogenesis;cellular component organization or biogenesis at cellular level;cellular process;cytoskeleton organization;negative regulation of ATPase activity;negative…	binding;binding, bridging;cytoskeletal protein binding;microtubule binding;protein binding;protein binding, bridging;tubulin binding	actin filament;cell body;cell part;cell projection;cell projection part;cytoskeletal part;dendrite;dendritic spine;intracellular organelle part;intracellular part;macromolecular complex;microtubule;neuron projection;neuron spine;neuronal cell body;organelle part;postsynaptic density;protein complex;synapse part	Acetylation;Actin-binding;Calmodulin-binding;Completeproteome;Directproteinsequencing;Referenceproteome;Repeat	4	4	4	23.6	23.6	23.6	36.434	0	117.81	1132500000	30	0.000573116	3.89806	+	1.18e-06	4.15451	+	0.655084	-0.256457		21.2748	21.9179	21.7962	20.7527	26.1886	26.0038	23.225	25.4882	25.7616	25.6152	25.1503	25.6256	25.8569	25.7015
Cntn1	Q63198	Q63198	Contactin-1	anatomical structure development;biological adhesion;biological regulation;cell adhesion;cell projection organization;cell surface receptor linked signaling pathway;cellular component organization;cellular component organization at cellular level;cellular component organization or biogenesis;cellular component organization or biogenesis at cellular level;cellular process;cellular response to stim…	binding;carbohydrate binding	anchored to membrane;cell part;extracellular membrane-bounded organelle;extracellular organelle;extracellular region part;extracellular vesicular exosome;intrinsic to membrane;membrane;membrane part;membrane raft;membrane-bounded organelle;membrane-bounded vesicle;organelle;plasma membrane;vesicle	Celladhesion;Cellmembrane;Completeproteome;Disulfidebond;Glycoprotein;GPI-anchor;Immunoglobulindomain;Lipoprotein;Membrane;Notchsignalingpathway;Referenceproteome;Repeat;Signal	8	8	8	12.5	12.5	12.5	113.49	0	36.016	1719000000	55	0.00561303	2.73842	+	0.00653552	2.56156	+	0.510422	0.176862		21.4771	24.6056	21.4461	22.4191	24.7397	25.5008	25.8764	24.7923	25.2176	25.0691	24.5258	25.2122	25.355	25.0804
Copb2	O35142;A0A0G2K0P9	O35142;A0A0G2K0P9	Coatomer subunit beta	cellular process;establishment of localization;establishment of localization in cell;establishment of protein localization;intracellular protein transport;intracellular transport;protein transport;transport;vesicle-mediated transport	binding;enzyme binding;kinase binding;protein binding;protein kinase binding;protein kinase C binding;structural molecule activity	cell part;coated vesicle membrane;COPI coated vesicle membrane;cytoplasmic part;cytoplasmic vesicle membrane;cytoplasmic vesicle part;cytosol;Golgi apparatus;Golgi apparatus part;Golgi membrane;Golgi-associated vesicle membrane;intracellular membrane-bounded organelle;intracellular organelle;intracellular organelle part;intracellular part;macromolecular complex;membrane;membrane coat;membrane par…	Acetylation;Coiledcoil;Completeproteome;Cytoplasm;Cytoplasmicvesicle;ER-Golgitransport;Golgiapparatus;Membrane;Phosphoprotein;Proteintransport;Referenceproteome;Repeat;Transport;WDrepeat	4	4	4	6.2	6.2	6.2	102.55	0	206.53	314490000	19	0.0270324	2.0269	+	0.0117318	2.38548	+	0.696469	-0.358583		21.3333	21.2198	20.8855	20.9984	22.6319	22.4977	24.1619	21.4081	24.9811	21.7295	24.1259	24.4718	24.8251	22.3214
Cope	G3V8Q1;A0A0U1RRT4;A0A0U1RRX3	G3V8Q1;A0A0U1RRT4		cellular process;ER to Golgi vesicle-mediated transport;establishment of localization;establishment of localization in cell;Golgi vesicle transport;intracellular transport;intra-Golgi vesicle-mediated transport;retrograde vesicle-mediated transport, Golgi to ER;transport;vesicle-mediated transport	structural molecule activity	cell part;COPI vesicle coat;cytoplasmic part;cytoplasmic vesicle part;Golgi apparatus part;intracellular organelle part;intracellular part;macromolecular complex;membrane coat;membrane part;nuclear part;nucleoplasm;organelle part;protein complex;vesicle coat	Completeproteome;Proteomicsidentification;Referenceproteome	4	4	4	21.8	21.8	21.8	34.653	0	16.978	1230200000	28	1.28e-07	3.82075	+	3.05e-08	3.66487	+	0.361378	0.155876		21.1831	21.699	21.3434	21.4902	25.4401	25.5454	25.3143	24.7766	25.172	25.1023	24.9259	25.3825	25.1721	24.8862
Copg1	Q4AEF8;A0A0G2K1F3	Q4AEF8;A0A0G2K1F3	Coatomer subunit gamma-1	cellular component movement;cellular process;cytoskeleton-dependent intracellular transport;establishment of Golgi localization;establishment of localization;establishment of localization in cell;establishment of organelle localization;establishment of protein localization;intracellular protein transport;intracellular transport;microtubule-based movement;microtubule-based process;microtubule-base…	structural molecule activity	cell part;COPI vesicle coat;cytoplasmic part;cytoplasmic vesicle part;cytosol;Golgi apparatus part;Golgi membrane;intracellular organelle part;intracellular part;macromolecular complex;membrane;membrane coat;membrane part;organelle membrane;organelle part;protein complex;vesicle coat	Completeproteome;Cytoplasm;Cytoplasmicvesicle;ER-Golgitransport;Golgiapparatus;Membrane;Proteintransport;Referenceproteome;Repeat;Transport	4	4	4	9.4	9.4	9.4	97.613	0	30.737	975820000	22	0.00224797	4.25489	+	0.00113549	3.97879	+	0.784381	0.276102		21.1074	21.3065	20.3871	21.9839	26.3379	26.1162	26.2246	22.4169	26.1601	25.8623	25.5681	25.8825	25.827	22.7354
Copz1	D4A8T3	D4A8T3		cellular process;establishment of localization;establishment of localization in cell;establishment of protein localization;intracellular protein transport;intracellular transport;protein transport;transport;vesicle-mediated transport		cell part;cytoplasmic part;intracellular part;macromolecular complex;membrane coat;membrane part;protein complex	Completeproteome;Membrane;Proteintransport;Proteomicsidentification;Referenceproteome;Transport	2	2	2	16.4	16.4	16.4	20.198	0	19.279	938230000	26	0.00503802	3.23881	+	0.00770939	3.0654	+	0.859345	0.173412		20.8437	22.3966	21.5836	22.1356	25.7445	25.9269	22.3993	25.1357	25.6871	22.3218	24.3654	25.9954	25.7536	25.5902
Cox4i1	P10888	P10888	Cytochrome c oxidase subunit 4 isoform 1, mitochondrial	response to chemical stimulus;response to external stimulus;response to extracellular stimulus;response to nutrient;response to nutrient levels;response to stimulus	catalytic activity;cation transmembrane transporter activity;cytochrome-c oxidase activity;heme-copper terminal oxidase activity;hydrogen ion transmembrane transporter activity;inorganic cation transmembrane transporter activity;ion transmembrane transporter activity;monovalent inorganic cation transmembrane transporter activity;oxidoreductase activity;oxidoreductase activity, acting on a heme gr…	cell part;cytoplasmic part;extracellular membrane-bounded organelle;extracellular organelle;extracellular region part;extracellular vesicular exosome;intracellular membrane-bounded organelle;intracellular organelle;intracellular organelle part;intracellular part;membrane;membrane-bounded organelle;membrane-bounded vesicle;mitochondrial inner membrane;mitochondrial membrane;mitochondrial part;nucl…	Acetylation;Completeproteome;Directproteinsequencing;Membrane;Mitochondrion;Mitochondrioninnermembrane;Referenceproteome;Transitpeptide	6	6	6	44.4	44.4	44.4	19.514	0	17.035	1645900000	41	5.72e-07	4.14897	+	2.82e-07	4.38215	+	0.236824	-0.233176		21.9315	21.3335	21.1738	20.9367	25.5542	25.309	25.7487	25.0637	25.7887	25.299	25.6648	25.7623	25.9319	25.9722
Cox5a	P11240	P11240	Cytochrome c oxidase subunit 5A, mitochondrial		binding;catalytic activity;cation binding;cation transmembrane transporter activity;cytochrome-c oxidase activity;heme-copper terminal oxidase activity;hydrogen ion transmembrane transporter activity;inorganic cation transmembrane transporter activity;ion binding;ion transmembrane transporter activity;metal ion binding;monovalent inorganic cation transmembrane transporter activity;oxidoreductase …	cell part;cytoplasmic part;extracellular membrane-bounded organelle;extracellular organelle;extracellular region part;extracellular vesicular exosome;intracellular organelle part;intracellular part;membrane;membrane-bounded organelle;membrane-bounded vesicle;mitochondrial inner membrane;mitochondrial membrane;mitochondrial part;organelle;organelle inner membrane;organelle membrane;organelle part;…	Acetylation;Completeproteome;Directproteinsequencing;Heme;Iron;Membrane;Metal-binding;Mitochondrion;Mitochondrioninnermembrane;Phosphoprotein;Referenceproteome;Transitpeptide	3	3	3	22.6	22.6	22.6	16.129	0	8.9625	513530000	15	8.01e-06	4.09089	+	0.0375659	2.46549	+	0.0800886	1.6254		21.188	22.1809	20.3949	21.2791	25.352	25.7084	25.4286	24.9026	25.3665	21.8355	24.94	21.6968	25.0601	25.0987
Cox5b	P12075	P12075	Cytochrome c oxidase subunit 5B, mitochondrial	response to chemical stimulus;response to endogenous stimulus;response to hormone stimulus;response to organic substance;response to peptide hormone stimulus;response to stimulus	binding;catalytic activity;cation binding;cation transmembrane transporter activity;cytochrome-c oxidase activity;heme-copper terminal oxidase activity;hydrogen ion transmembrane transporter activity;inorganic cation transmembrane transporter activity;ion binding;ion transmembrane transporter activity;metal ion binding;monovalent inorganic cation transmembrane transporter activity;oxidoreductase …	cell part;cytoplasmic part;intracellular organelle part;intracellular part;membrane;mitochondrial inner membrane;mitochondrial membrane;mitochondrial part;organelle inner membrane;organelle membrane;organelle part	Acetylation;Completeproteome;Directproteinsequencing;Membrane;Metal-binding;Mitochondrion;Mitochondrioninnermembrane;Referenceproteome;Transitpeptide;Zinc	4	4	4	29.5	29.5	29.5	13.915	0	11.056	727950000	19	0.00807736	2.3041	+	1.75e-05	2.81156	+	0.345522	-0.507452		22.0503	22.8787	22.1148	21.3993	24.7537	24.9265	25.1264	22.4164	24.8515	24.9099	24.7761	25.0155	24.8411	25.0692
Cox6a1	P10818	P10818	Cytochrome c oxidase subunit 6A1, mitochondrial		catalytic activity;cation transmembrane transporter activity;cytochrome-c oxidase activity;heme-copper terminal oxidase activity;hydrogen ion transmembrane transporter activity;inorganic cation transmembrane transporter activity;ion transmembrane transporter activity;monovalent inorganic cation transmembrane transporter activity;oxidoreductase activity;oxidoreductase activity, acting on a heme gr…	cell part;cytoplasmic part;intracellular organelle part;intracellular part;macromolecular complex;membrane part;mitochondrial membrane part;mitochondrial part;mitochondrial respiratory chain complex IV;organelle part;protein complex;respiratory chain complex IV	Completeproteome;Directproteinsequencing;Membrane;Mitochondrion;Mitochondrioninnermembrane;Referenceproteome;Transitpeptide	2	2	2	44.1	44.1	44.1	12.301	0	8.0012	1068200000	8	0.201755	1.40014	+	0.0264436	3.23225	+	0.192612	-1.83211		22.1154	22.317	20.8799	22.3351	22.1316	23.2887	26.5137	21.9414	22.6845	26.4322	22.6223	26.8754	26.9087	22.8818
Cpeb4	D3ZKL3;A0A0G2K3Y6	D3ZKL3;A0A0G2K3Y6		biological regulation;cell communication;cell surface receptor linked signaling pathway;cellular process;cellular response to acid;cellular response to amine stimulus;cellular response to amino acid stimulus;cellular response to chemical stimulus;cellular response to endogenous stimulus;cellular response to external stimulus;cellular response to extracellular stimulus;cellular response to glucose…	binding;nucleotide binding	cell part;cell projection;cytoplasm;cytoplasmic part;cytoskeletal part;dendrite;endoplasmic reticulum;intracellular membrane-bounded organelle;intracellular organelle;intracellular organelle part;intracellular part;membrane-bounded organelle;neuron projection;nucleus;organelle;organelle part;postsynaptic density;synapse part	Completeproteome;Proteomicsidentification;Referenceproteome	2	2	2	3.9	3.9	3.9	79.144	0	3.2203	162530000	16	0.0254778	1.34448	+	0.0200355	1.39477	+	0.931048	-0.0502876		21.3207	21.9657	21.411	21.3766	23.3831	21.6914	23.5191	22.0953	23.626	21.6156	23.2027	23.782	22.4506	23.5154
Crmp1	Q62950	Q62950	Dihydropyrimidinase-related protein 1	anatomical structure development;axon guidance;cell development;cellular component organization;cellular component organization at cellular level;cellular component organization or biogenesis;cellular component organization or biogenesis at cellular level;cellular developmental process;cellular process;chemotaxis;cytoskeleton organization;developmental process;locomotion;microtubule cytoskeleton …	catalytic activity;hydrolase activity;hydrolase activity, acting on carbon-nitrogen (but not peptide) bonds	cell body;cell part;cell projection;cytoplasm;cytoplasmic part;cytoskeletal part;dendrite;intracellular non-membrane-bounded organelle;intracellular organelle;intracellular organelle part;intracellular part;microtubule organizing center;neuron projection;neuronal cell body;non-membrane-bounded organelle;organelle;organelle part;spindle	Completeproteome;Cytoplasm;Cytoskeleton;Nitration;Phosphoprotein;Referenceproteome	46	46	41	81.3	81.3	73.8	62.195	0	323.31	47415000000	429	0.0187591	3.7855	+	0.0264459	3.44887	+	0.0817029	0.336631		21.5942	27.7021	26.6636	27.0208	29.4379	29.9417	29.7567	28.9755	29.5417	29.2565	29.0363	29.2446	29.253	29.1799
Cs	Q8VHF5;G3V936	Q8VHF5;G3V936	Citrate synthase, mitochondrial;Citrate synthase	acetyl-CoA catabolic process;acetyl-CoA metabolic process;carbohydrate metabolic process;carboxylic acid metabolic process;catabolic process;cellular carbohydrate metabolic process;cellular catabolic process;cellular ketone metabolic process;cellular metabolic process;cellular process;citrate metabolic process;coenzyme catabolic process;coenzyme metabolic process;cofactor catabolic process;cofact…	catalytic activity;citrate (Si)-synthase activity;transferase activity;transferase activity, transferring acyl groups;transferase activity, transferring acyl groups, acyl groups converted into alkyl on transfer	cell part;cytoplasmic part;extracellular membrane-bounded organelle;extracellular organelle;extracellular region part;extracellular vesicular exosome;intracellular membrane-bounded organelle;intracellular organelle;intracellular organelle lumen;intracellular organelle part;intracellular part;membrane-bounded organelle;membrane-bounded vesicle;membrane-enclosed lumen;mitochondrial matrix;mitochond…	Acetylation;Completeproteome;Directproteinsequencing;Methylation;Mitochondrion;Proteomicsidentification;Referenceproteome;Transferase;Transitpeptide;Tricarboxylicacidcycle	4	4	4	10.1	10.1	10.1	51.866	0	8.1896	828190000	21	0.0129506	2.63118	+	0.123623	1.76577	+	0.249744	0.865407		21.9404	24.9964	21.2422	22.7391	24.6735	26.2106	25.7594	24.6631	25.4968	25.657	22.0906	24.8099	25.279	24.64
Csnk2a1	P19139	P19139	Casein kinase II subunit alpha	biological regulation;biosynthetic process;cell cycle checkpoint;cell surface receptor linked signaling pathway;cellular biosynthetic process;cellular macromolecule biosynthetic process;cellular macromolecule metabolic process;cellular metabolic process;cellular nitrogen compound metabolic process;cellular process;cellular protein metabolic process;cellular response to stimulus;macromolecule bios…	adenyl nucleotide binding;adenyl ribonucleotide binding;ATP binding;binding;catalytic activity;kinase activity;nucleotide binding;phosphotransferase activity, alcohol group as acceptor;protein kinase activity;protein serine/threonine kinase activity;purine nucleotide binding;purine ribonucleoside triphosphate binding;purine ribonucleotide binding;ribonucleotide binding;transferase activity;transf…	cell part;intracellular part;macromolecular complex;protein complex;protein kinase CK2 complex	3D-structure;Apoptosis;ATP-binding;Biologicalrhythms;Cellcycle;Completeproteome;Directproteinsequencing;Kinase;Nucleotide-binding;Phosphoprotein;Referenceproteome;Serine/threonine-proteinkinase;Transcription;Transcriptionregulation;Transferase;Wntsignalingpathway	3	3	3	11.8	11.8	11.8	45.073	0	8.3905	627980000	24	3.17e-05	3.96708	+	5.06e-05	3.75607	+	0.203485	0.211007		20.9092	22.2911	20.6105	20.1348	24.7456	25.1191	25.1385	24.6973	25.067	24.7772	24.8732	25.0838	24.3949	24.5834
Cstf2;Cstf2t	B4F7F1;A0A0G2JWP1;A0A0G2K6F9;M0R6B9	B4F7F1;A0A0G2JWP1;A0A0G2K6F9;M0R6B9			binding;nucleic acid binding;nucleotide binding	cell part;intracellular	Completeproteome;Proteomicsidentification;Referenceproteome	3	3	3	6.1	6.1	6.1	60.838	0	3.872	194310000	12	0.211605	1.10263		0.0203033	1.83013	+	0.375313	-0.727494		21.7586	22.8464	20.9432	21.4952	22.4444	22.8518	24.3643	23.9236	20.7333	24.3311	22.5881	24.1911	22.4349	24.4097
Ctcf	Q9R1D1;A0A0H2UHP0	Q9R1D1;A0A0H2UHP0	Transcriptional repressor CTCF	biological regulation;cellular component assembly;cellular component assembly at cellular level;cellular component organization;cellular component organization at cellular level;cellular component organization or biogenesis;cellular component organization or biogenesis at cellular level;cellular macromolecular complex subunit organization;cellular macromolecule metabolic process;cellular metaboli…	binding;cation binding;chromatin binding;chromatin DNA binding;chromatin insulator sequence binding;core promoter proximal region DNA binding;core promoter proximal region sequence-specific DNA binding;DNA binding;ion binding;metal ion binding;nucleic acid binding;nucleic acid binding transcription factor activity;regulatory region DNA binding;regulatory region nucleic acid binding;RNA polymerase…	cell part;chromosomal part;chromosome;chromosome, centromeric region;condensed chromosome;intracellular non-membrane-bounded organelle;intracellular organelle;intracellular organelle part;intracellular part;non-membrane-bounded organelle;nuclear part;nucleolus;nucleoplasm;organelle;organelle part	Acetylation;Activator;Centromere;Chromatinregulator;Chromosome;Chromosomepartition;Completeproteome;DNA-binding;Isopeptidebond;Metal-binding;Nucleus;Phosphoprotein;Referenceproteome;Repeat;Repressor;Transcription;Transcriptionregulation;Tumorsuppressor;Ublconjugation;Zinc;Zinc-finger	2	2	2	3.7	3.7	3.7	83.879	0	160.12	110030000	8	0.213049	1.01881		0.256091	0.770606		0.676997	0.248206		21.5717	23.1378	20.8627	20.5337	21.2108	22.3149	24.1466	22.828	22.2261	21.6226	23.4092	22.1236	21.8052	22.5248
Ctnna2	D4A6H8	D4A6H8		anatomical structure morphogenesis;axonogenesis;biological adhesion;biological regulation;brain morphogenesis;cell adhesion;cell migration;cell migration in hindbrain;cell motility;cell part morphogenesis;cell projection morphogenesis;cell projection organization;cellular component morphogenesis;cellular component movement;cellular component organization;cellular component organization at cellula…	structural molecule activity	actin cytoskeleton;adherens junction;anchoring junction;axon;basolateral plasma membrane;cell junction;cell part;cell projection;cell-cell adherens junction;cell-cell junction;cytoplasm;cytoskeleton;intracellular non-membrane-bounded organelle;intracellular organelle;intracellular part;lamellipodium;membrane part;neuron projection;non-membrane-bounded organelle;organelle;plasma membrane part	Completeproteome;Referenceproteome	3	3	3	6.7	6.7	6.7	52.789	0	6.7589	166730000	7	0.0170735	1.48749	+	0.118979	0.55528	+	0.0539655	0.932209		22.4667	21.4281	21.3768	21.4368	23.4723	23.5526	23.9586	21.8119	23.0274	22.8329	21.8374	21.9124	22.4649	22.1143
Ctnnd1	D3ZZZ9	D3ZZZ9		anatomical structure development;biological adhesion;biological regulation;brain development;cell adhesion;cell-cell adhesion;cellular process;developmental process;negative regulation of biological process;negative regulation of canonical Wnt receptor signaling pathway;negative regulation of cell communication;negative regulation of cellular process;negative regulation of response to stimulus;ne…	binding;cell adhesion molecule binding;enzyme binding;kinase binding;protein binding;protein kinase binding	adherens junction;anchoring junction;cell junction;cell part;cell projection;cell projection part;cell-cell adherens junction;cell-cell junction;cytoplasm;cytoplasmic part;cytosol;dendritic spine;extracellular membrane-bounded organelle;extracellular organelle;extracellular region part;extracellular vesicular exosome;growth cone;intracellular membrane-bounded organelle;intracellular organelle;int…	Completeproteome;Proteomicsidentification;Referenceproteome	5	5	5	6.2	6.2	6.2	104.07	0	5.178	497420000	15	0.00106048	2.05879	+	0.0315152	1.78205	+	0.587881	0.276743		21.3376	23.1245	21.4762	21.4526	23.8443	24.0756	23.8511	23.6817	24.0799	24.0678	21.6949	24.0646	24.1312	24.1903
Cxadr	Q9R066;Q9R066-2	Q9R066;Q9R066-2	Coxsackievirus and adenovirus receptor homolog	actin cytoskeleton organization;actin cytoskeleton reorganization;actin filament-based process;anatomical structure development;anatomical structure homeostasis;biological adhesion;biological regulation;cardiac muscle fiber development;cell activation;cell adhesion;cell chemotaxis;cell development;cell junction organization;cell migration;cell motility;cell-cell adhesion;cell-cell junction organi…	beta-catenin binding;binding;cell adhesion molecule binding;connexin binding;PDZ domain binding;protein binding;protein domain specific binding;receptor activity;viral receptor activity	acrosomal vesicle;adherens junction;anchoring junction;apicolateral plasma membrane;basolateral plasma membrane;cell body;cell junction;cell part;cell projection;cell projection part;cell-cell contact zone;cell-cell junction;cytoplasm;cytoplasmic membrane-bounded vesicle;cytoplasmic part;cytoplasmic vesicle;filopodium;growth cone;integral to membrane;intercalated disc;intracellular membrane-bound…	Alternativesplicing;Celladhesion;Celljunction;Cellmembrane;Completeproteome;Disulfidebond;Glycoprotein;Immunoglobulindomain;Lipoprotein;Membrane;Palmitate;Phosphoprotein;Receptor;Referenceproteome;Repeat;Signal;Tightjunction;Transmembrane;Transmembranehelix	9	9	9	29.6	29.6	29.6	39.948	0	44.338	4266600000	86	0.0147195	2.97663	+	0.0134888	3.03855	+	0.766134	-0.0619232		21.8765	25.7068	21.6509	24.9181	26.859	26.4771	26.5477	26.0202	26.6695	26.5644	26.0531	26.9376	26.6501	26.6779
Cyb5b	P04166	P04166	Cytochrome b5 type B	biological regulation;metabolic process;oxidation-reduction process;positive regulation of catalytic activity;positive regulation of molecular function;regulation of biological process;regulation of catalytic activity;regulation of metabolic process;regulation of molecular function	binding;cation binding;electron carrier activity;electron transporter, transferring electrons within CoQH2-cytochrome c reductase complex activity;enzyme activator activity;enzyme regulator activity;heme binding;ion binding;iron ion binding;metal ion binding;tetrapyrrole binding;transition metal ion binding	cell part;cytoplasmic part;integral to membrane;intracellular membrane-bounded organelle;intracellular organelle;intracellular organelle part;intracellular part;intrinsic to membrane;membrane;membrane part;membrane-bounded organelle;mitochondrial inner membrane;mitochondrial membrane;mitochondrial outer membrane;mitochondrial part;organelle;organelle inner membrane;organelle membrane;organelle ou…	3D-structure;Acetylation;Completeproteome;Directproteinsequencing;Electrontransport;Heme;Iron;Membrane;Metal-binding;Mitochondrion;Mitochondrionoutermembrane;Referenceproteome;Transmembrane;Transmembranehelix;Transport	4	4	4	35.6	35.6	35.6	16.265	0	72.113	585520000	14	0.0801039	1.67464	+	0.0225606	2.03572	+	0.712002	-0.361079		22.4164	22.3968	22.2894	22.01	22.2309	22.2437	25.6571	24.6686	24.9636	24.8242	21.8983	24.6012	25.1702	25.0755
Cyc1	D3ZFQ8	D3ZFQ8		response to chemical stimulus;response to endogenous stimulus;response to glucagon stimulus;response to hormone stimulus;response to organic substance;response to peptide hormone stimulus;response to stimulus	binding;cation binding;electron carrier activity;heme binding;ion binding;iron ion binding;metal ion binding;tetrapyrrole binding;transition metal ion binding	cell part;cytoplasmic part;intracellular membrane-bounded organelle;intracellular organelle;intracellular organelle part;intracellular part;membrane;membrane-bounded organelle;mitochondrial inner membrane;mitochondrial membrane;mitochondrial part;mitochondrion;nucleus;organelle;organelle inner membrane;organelle membrane;organelle part	Completeproteome;Proteomicsidentification;Referenceproteome	4	4	4	17.2	17.2	17.2	35.434	0	5.2796	280030000	12	0.00154044	2.53289	+	0.032748	1.62257	+	0.19778	0.910318		21.8912	21.9221	20.9828	21.1965	22.4843	24.8597	24.2329	24.1763	24.4019	22.4646	22.0722	24.2233	24.4697	22.3738
Daam1	D4ABM3;A0A0G2K988	D4ABM3		actin cytoskeleton organization;actin filament-based process;cellular component organization;cellular component organization at cellular level;cellular component organization or biogenesis;cellular component organization or biogenesis at cellular level;cellular process;cytoskeleton organization;organelle organization		actin filament bundle;actomyosin;cell part;cytoplasm;cytoskeletal part;intracellular organelle part;intracellular part;membrane;organelle part;plasma membrane;stress fiber	Completeproteome;Proteomicsidentification;Referenceproteome	14	14	14	17.5	17.5	17.5	112.64	0	33.611	2216600000	81	1.18e-06	4.11712	+	5.54e-07	3.99164	+	0.419278	0.125476		21.6425	22.2806	21.5176	21.0615	25.6602	26.1561	25.5728	25.4024	25.9218	25.5311	25.516	25.7099	25.5077	25.8213
Dbn1	Q07266;A0A0H2UHL9;Q07266-2	Q07266;A0A0H2UHL9;Q07266-2	Drebrin	actin cytoskeleton organization;actin filament organization;actin filament-based process;anatomical structure development;biological regulation;cell communication;cell communication by chemical coupling;cell communication by electrical coupling;cell differentiation;cell proliferation;cellular component organization;cellular component organization at cellular level;cellular component organization …	binding;profilin binding;protein binding	actin cytoskeleton;cell cortex;cell junction;cell part;cell-cell junction;cytoplasmic part;cytoskeleton;gap junction;intracellular non-membrane-bounded organelle;intracellular organelle;intracellular part;membrane;non-membrane-bounded organelle;organelle;plasma membrane	Acetylation;Actin-binding;Alternativesplicing;Celljunction;Completeproteome;Cytoplasm;Developmentalprotein;Differentiation;Neurogenesis;Phosphoprotein;Referenceproteome;Ublconjugation	8	8	8	17.7	17.7	17.7	77.471	0	75.227	1797000000	43	8.89e-06	4.75026	+	5.95e-06	4.48671	+	0.323301	0.263553		20.4461	22.1958	21.0063	21.7186	26.1754	25.6624	26.4945	25.5378	26.5895	25.9379	25.3831	26.1677	25.9277	25.7255
Dbnl	Q9JHL4;Q9JHL4-4;Q9JHL4-3;Q9JHL4-2	Q9JHL4;Q9JHL4-4;Q9JHL4-3;Q9JHL4-2	Drebrin-like protein	anatomical structure morphogenesis;biological regulation;cell part morphogenesis;cell projection morphogenesis;cell projection organization;cellular component assembly;cellular component assembly at cellular level;cellular component morphogenesis;cellular component organization;cellular component organization at cellular level;cellular component organization or biogenesis;cellular component organ…	actin binding;actin filament binding;binding;cytoskeletal protein binding;protein binding;protein C-terminus binding	cell cortex;cell junction;cell part;cell projection;clathrin coated vesicle membrane;coated vesicle membrane;cytoplasm;cytoplasmic part;cytoplasmic vesicle membrane;cytoplasmic vesicle part;cytoskeletal part;cytosol;dendrite;extracellular membrane-bounded organelle;extracellular organelle;extracellular region part;extracellular vesicular exosome;Golgi apparatus part;Golgi membrane;intracellular n…	Acetylation;Actin-binding;Adaptiveimmunity;Alternativesplicing;Celljunction;Cellmembrane;Cellprojection;Coiledcoil;Completeproteome;Cytoplasm;Cytoplasmicvesicle;Cytoskeleton;Endocytosis;Golgiapparatus;Immunity;Membrane;Phosphoprotein;Referenceproteome;SH3domain;Synapse;Transport	2	2	2	6	6	6	48.612	0	2.7874	219440000	6	0.258173	0.75948		0.0173442	1.76593	+	0.103879	-1.00645		20.6103	22.8155	21.702	21.4603	21.9735	22.0221	22.0659	21.9075	24.0634	23.9606	22.6519	23.7095	22.4763	24.2664
Dcaf7	B2RZ68	B2RZ68				cell part;CUL4 RING ubiquitin ligase complex;cullin-RING ubiquitin ligase complex;cytoplasm;intracellular organelle part;intracellular part;macromolecular complex;nuclear matrix;nuclear part;nucleoplasm;organelle part;protein complex;ubiquitin ligase complex	Completeproteome;Proteomicsidentification;Referenceproteome;Repeat;WDrepeat	5	5	5	21.6	21.6	21.6	38.926	0	9.9676	747810000	23	8.22e-05	3.44446	+	0.0217805	2.35633	+	0.113675	1.08813		21.8507	22.4131	20.2172	21.7325	24.9631	25.3077	24.7977	24.9003	25.0203	24.4976	21.4974	24.4939	24.738	24.3216
Dctn2	Q6AYH5;A0A0G2JUC7	Q6AYH5;A0A0G2JUC7	Dynactin subunit 2	cell cycle phase;cell cycle process;cell proliferation;cellular component organization;cellular component organization at cellular level;cellular component organization or biogenesis;cellular component organization or biogenesis at cellular level;cellular process;cytoskeleton organization;establishment of localization;establishment of localization in cell;establishment of melanosome localization;…	catalytic activity;hydrolase activity;hydrolase activity, acting on acid anhydrides;hydrolase activity, acting on acid anhydrides, in phosphorus-containing anhydrides;motor activity;nucleoside-triphosphatase activity;pyrophosphatase activity	cell part;cell projection part;centrosome;chromosomal part;cytoplasm;cytoplasmic part;cytoskeletal part;cytoskeleton;dynactin complex;dynein complex;extracellular membrane-bounded organelle;extracellular organelle;extracellular region part;extracellular vesicular exosome;growth cone;intracellular non-membrane-bounded organelle;intracellular organelle;intracellular organelle part;intracellular par…	Acetylation;Coiledcoil;Completeproteome;Cytoplasm;Cytoskeleton;Directproteinsequencing;Dynein;Membrane;Microtubule;Phosphoprotein;Referenceproteome	2	2	2	5	5	5	44.147	0	2.6358	278400000	8	0.274453	0.660652		0.000302323	1.85777	+	0.0293023	-1.19712		21.9544	22.6831	21.3897	21.5668	22.0581	23.7531	22.6872	21.1967	23.1005	23.8494	23.7374	23.4984	24.1219	23.5744
Dcx	G3V997;Q9ESI7	G3V997;Q9ESI7	Neuronal migration protein doublecortin	anatomical structure development;anatomical structure morphogenesis;axon extension;axonogenesis;biological regulation;brain development;cell growth;cell migration;cell motility;cell part morphogenesis;cell projection morphogenesis;cell projection organization;cellular component morphogenesis;cellular component movement;cellular component organization;cellular component organization at cellular le…	binding;calcium-dependent protein kinase activity;calcium-dependent protein serine/threonine kinase activity;calmodulin binding;calmodulin-dependent protein kinase activity;catalytic activity;cytoskeletal protein binding;kinase activity;microtubule binding;phosphotransferase activity, alcohol group as acceptor;protein binding;protein kinase activity;protein serine/threonine kinase activity;transf…	cell part;cell projection;cytoplasm;cytoskeletal part;dendrite;intracellular membrane-bounded organelle;intracellular organelle;intracellular organelle part;intracellular part;macromolecular complex;membrane-bounded organelle;microtubule;neuron projection;nucleus;organelle;organelle part;protein complex	Cellprojection;Completeproteome;Cytoplasm;Developmentalprotein;Differentiation;Microtubule;Neurogenesis;Phosphoprotein;Referenceproteome;Repeat	16	16	15	46.8	46.8	43.8	40.543	0	45.1	2831600000	95	0.00621798	3.37474	+	0.0106976	3.09205	+	0.335148	0.282685		21.7427	25.1075	20.9241	21.1282	25.4605	26.041	25.5272	25.16	25.8132	25.5302	24.4562	25.3384	25.8272	25.4365
Ddb1	G3V8T4;Q9ESW0	G3V8T4;Q9ESW0	DNA damage-binding protein 1	biological regulation;catabolic process;cell surface receptor linked signaling pathway;cellular catabolic process;cellular component organization;cellular component organization at cellular level;cellular component organization or biogenesis;cellular component organization or biogenesis at cellular level;cellular macromolecule catabolic process;cellular macromolecule metabolic process;cellular me…	binding;damaged DNA binding;DNA binding;nucleic acid binding	cell part;CUL4 RING ubiquitin ligase complex;Cul4A-RING ubiquitin ligase complex;Cul4B-RING ubiquitin ligase complex;cullin-RING ubiquitin ligase complex;cytoplasm;extracellular membrane-bounded organelle;extracellular organelle;extracellular region part;extracellular space;extracellular vesicular exosome;intracellular membrane-bounded organelle;intracellular organelle;intracellular organelle par…	Acetylation;Completeproteome;Cytoplasm;DNA-binding;DNAdamage;DNArepair;Nucleus;Proteomicsidentification;Referenceproteome;Repeat;Ublconjugation;Ublconjugationpathway	5	5	5	5.9	5.9	5.9	126.94	0	9.9925	457150000	23	2.08e-06	2.59308	+	3.91e-06	2.34956	+	0.0191339	0.243522		21.9212	22.4535	21.6221	21.6436	24.4244	24.6971	24.5487	24.3416	24.504	24.3001	24.3122	24.3342	24.3218	24.0299
Ddost	Q641Y0	Q641Y0	Dolichyl-diphosphooligosaccharide--protein glycosyltransferase 48 kDa subunit	carbohydrate metabolic process;cellular carbohydrate metabolic process;cellular macromolecule metabolic process;cellular metabolic process;cellular process;cellular protein metabolic process;glycosylation;macromolecule glycosylation;macromolecule metabolic process;macromolecule modification;metabolic process;peptidyl-amino acid modification;peptidyl-asparagine modification;primary metabolic proce…	catalytic activity;dolichyl-diphosphooligosaccharide-protein glycotransferase activity;oligosaccharyl transferase activity;transferase activity;transferase activity, transferring glycosyl groups;transferase activity, transferring hexosyl groups	cell part;cytoplasmic part;endoplasmic reticulum part;integral to membrane;intracellular organelle part;intracellular part;intrinsic to membrane;macromolecular complex;membrane;membrane part;oligosaccharyltransferase complex;organelle part;plasma membrane;protein complex	Completeproteome;Endoplasmicreticulum;Glycosyltransferase;Membrane;Referenceproteome;Signal;Transferase;Transmembrane;Transmembranehelix	4	4	4	13.2	13.2	13.2	48.895	0	49.568	694020000	17	0.00773854	3.01929	+	3.19e-06	3.16718	+	0.843069	-0.147888		21.6979	22.1203	21.2288	21.5347	25.8884	25.0293	25.5304	21.9212	24.9543	24.7986	24.555	25.3432	24.4743	24.892
Ddx17	A0A096MIX2;E9PT29;A0A096MJW9	A0A096MIX2;E9PT29;A0A096MJW9			adenyl nucleotide binding;adenyl ribonucleotide binding;ATP binding;binding;catalytic activity;helicase activity;hydrolase activity;hydrolase activity, acting on acid anhydrides;hydrolase activity, acting on acid anhydrides, in phosphorus-containing anhydrides;nucleic acid binding;nucleoside-triphosphatase activity;nucleotide binding;purine nucleotide binding;purine ribonucleoside triphosphate bi…		ATP-binding;Completeproteome;Helicase;Hydrolase;Nucleotide-binding;Proteomicsidentification;Referenceproteome	6	5	5	11.3	8.3	8.3	72.644	0	25.635	688640000	34	0.000194058	2.47395	+	0.000163509	2.28251	+	0.423131	0.191442		22.825	22.1983	21.4705	21.5612	24.5917	25.0351	24.3649	23.8824	24.5645	24.1396	23.8809	24.5918	24.499	24.3701
Ddx21	Q3B8Q1;M0R965	Q3B8Q1;M0R965	Nucleolar RNA helicase 2	biosynthetic process;cellular biosynthetic process;cellular macromolecule biosynthetic process;cellular macromolecule metabolic process;cellular metabolic process;cellular nitrogen compound metabolic process;cellular process;macromolecule biosynthetic process;macromolecule metabolic process;metabolic process;ncRNA metabolic process;ncRNA processing;nitrogen compound metabolic process;nucleic acid…	adenyl nucleotide binding;adenyl ribonucleotide binding;ATP binding;ATPase activity;ATPase activity, coupled;ATP-dependent helicase activity;ATP-dependent RNA helicase activity;binding;catalytic activity;helicase activity;hydrolase activity;hydrolase activity, acting on acid anhydrides;hydrolase activity, acting on acid anhydrides, in phosphorus-containing anhydrides;nucleic acid binding;nucleosi…	cell part;cytoplasm;intracellular non-membrane-bounded organelle;intracellular organelle;intracellular organelle part;intracellular part;non-membrane-bounded organelle;nuclear part;nucleolus;nucleoplasm;organelle;organelle part	Acetylation;ATP-binding;Completeproteome;Helicase;Hydrolase;Nucleotide-binding;Nucleus;Phosphoprotein;Referenceproteome;Repeat;RNA-binding;rRNAprocessing;Transcription	4	4	4	5.2	5.2	5.2	85.965	0	4.5952	363500000	9	0.00412831	1.3948	+	0.0213576	1.04204	+	0.21405	0.352759		22.1323	21.4267	21.3739	20.616	22.3635	23.3107	22.9962	22.5061	22.7335	22.7985	22.8056	22.506	22.3054	21.7307
Ddx3y	A0A0G2K719;D3ZN21;A0A0G2K9N3;D4ADE8	A0A0G2K719;D3ZN21;A0A0G2K9N3		biological regulation;cellular macromolecule metabolic process;cellular metabolic process;cellular nitrogen compound metabolic process;cellular process;chromosome segregation;macromolecule metabolic process;metabolic process;nitrogen compound metabolic process;nucleic acid metabolic process;nucleobase-containing compound metabolic process;primary metabolic process;regulation of biological process…	adenyl nucleotide binding;adenyl ribonucleotide binding;ATP binding;ATPase activity;ATPase activity, coupled;ATP-dependent helicase activity;ATP-dependent RNA helicase activity;binding;catalytic activity;helicase activity;hydrolase activity;hydrolase activity, acting on acid anhydrides;hydrolase activity, acting on acid anhydrides, in phosphorus-containing anhydrides;nucleic acid binding;nucleosi…	cell part;intracellular non-membrane-bounded organelle;intracellular organelle;intracellular organelle part;intracellular part;non-membrane-bounded organelle;nuclear part;nucleolus;organelle;organelle part	ATP-binding;Completeproteome;Helicase;Hydrolase;Nucleotide-binding;Proteomicsidentification;Referenceproteome	5	5	5	9.4	9.4	9.4	73.145	0	15.124	266780000	12	4.62e-05	1.88381	+	0.00382242	1.12721	+	0.0295467	0.756607		21.791	22.045	21.6646	21.9042	24.0005	23.9254	23.9637	23.0564	23.7291	23.5045	22.4564	22.576	23.5153	22.8399
Ddx5	Q6AYI1	Q6AYI1		biological regulation;cellular macromolecule metabolic process;cellular metabolic process;cellular nitrogen compound metabolic process;cellular process;cellular response to stimulus;chordate embryonic development;circadian rhythm;developmental process;embryo development;embryo development ending in birth or egg hatching;in utero embryonic development;induction of apoptosis;induction of apoptosis …	adenyl nucleotide binding;adenyl ribonucleotide binding;ATP binding;ATPase activity;ATPase activity, coupled;ATP-dependent helicase activity;ATP-dependent RNA helicase activity;binding;calcium-dependent protein binding;calmodulin binding;catalytic activity;enzyme binding;helicase activity;hydrolase activity;hydrolase activity, acting on acid anhydrides;hydrolase activity, acting on acid anhydride…	catalytic step 2 spliceosome;cell part;cytoplasm;extracellular membrane-bounded organelle;extracellular organelle;extracellular region part;extracellular vesicular exosome;intracellular non-membrane-bounded organelle;intracellular organelle;intracellular organelle part;intracellular part;macromolecular complex;membrane;membrane-bounded organelle;membrane-bounded vesicle;non-membrane-bounded organ…	ATP-binding;Completeproteome;Helicase;Hydrolase;Nucleotide-binding;Proteomicsidentification;Referenceproteome	9	9	8	17.9	17.9	14.6	69.238	0	74.636	1322600000	49	4.78e-05	3.58496	+	2.08e-05	3.51938	+	0.782855	0.0655766		22.7063	21.2446	21.0114	21.5042	25.1876	25.6644	25.4277	24.4406	25.2875	25.112	24.762	25.3583	25.2493	25.1984
Dhx30	Q5BJS0;A0A0G2JW51	Q5BJS0;A0A0G2JW51	Putative ATP-dependent RNA helicase DHX30	cellular macromolecule metabolic process;cellular metabolic process;cellular nitrogen compound metabolic process;cellular process;macromolecule metabolic process;metabolic process;nitrogen compound metabolic process;nucleic acid metabolic process;nucleobase-containing compound metabolic process;primary metabolic process;RNA metabolic process;RNA processing	adenyl nucleotide binding;adenyl ribonucleotide binding;ATP binding;ATPase activity;ATPase activity, coupled;ATP-dependent helicase activity;ATP-dependent RNA helicase activity;binding;catalytic activity;chromatin binding;double-stranded RNA binding;helicase activity;hydrolase activity;hydrolase activity, acting on acid anhydrides;hydrolase activity, acting on acid anhydrides, in phosphorus-conta…	cell part;cytoplasmic part;intracellular membrane-bounded organelle;intracellular non-membrane-bounded organelle;intracellular organelle;intracellular organelle part;intracellular part;membrane-bounded organelle;mitochondrial nucleoid;mitochondrial part;mitochondrion;non-membrane-bounded organelle;nucleoid;nucleus;organelle;organelle part	ATP-binding;Completeproteome;Cytoplasm;Helicase;Hydrolase;Mitochondrion;Mitochondrionnucleoid;Nucleotide-binding;Referenceproteome;RNA-binding	5	5	5	5.7	5.7	5.7	134	0	13.88	266330000	12	0.026941	1.41363	+	0.0457746	0.929333	+	0.173654	0.4843		22.0769	21.4211	20.0834	21.3748	23.0962	22.7306	22.358	23.4314	21.6472	22.3434	22.1644	22.1534	22.367	21.8137
Dhx9	D4A9D6	D4A9D6		biological regulation;cell differentiation;cellular developmental process;cellular macromolecule metabolic process;cellular metabolic process;cellular nitrogen compound metabolic process;cellular process;cellular response to heat;cellular response to stimulus;cellular response to stress;circadian rhythm;CRD-mediated mRNA stabilization;developmental process;macromolecule metabolic process;metaboli…	adenyl nucleotide binding;adenyl ribonucleotide binding;ATP binding;ATPase activity;ATPase activity, coupled;ATP-dependent helicase activity;ATP-dependent RNA helicase activity;binding;catalytic activity;helicase activity;hydrolase activity;hydrolase activity, acting on acid anhydrides;hydrolase activity, acting on acid anhydrides, in phosphorus-containing anhydrides;nucleoside-triphosphatase act…	cell part;centrosome;CRD-mediated mRNA stability complex;cytoplasm;cytoplasmic part;cytoskeletal part;intracellular membrane-bounded organelle;intracellular non-membrane-bounded organelle;intracellular organelle;intracellular organelle part;intracellular part;macromolecular complex;membrane;membrane-bounded organelle;microtubule organizing center;non-membrane-bounded organelle;nuclear part;nucleo…	ATP-binding;Completeproteome;Helicase;Hydrolase;Nucleotide-binding;Proteomicsidentification;Referenceproteome	12	12	12	14.1	14.1	14.1	131.73	0	193.76	2077800000	50	0.0293101	1.61752	+	0.193413	1.12505	+	0.57565	0.492471		21.839	21.767	21.3014	21.1309	21.9629	24.1305	24.4809	22.8391	22.2222	20.6905	22.6681	24.1871	24.017	21.6104
Dlat	P08461	P08461	Dihydrolipoyllysine-residue acetyltransferase component of pyruvate dehydrogenase complex, mitochondrial	acetyl-CoA biosynthetic process;acetyl-CoA biosynthetic process from pyruvate;acetyl-CoA catabolic process;acetyl-CoA metabolic process;alcohol metabolic process;behavior;biosynthetic process;carbohydrate metabolic process;carboxylic acid metabolic process;catabolic process;cellular biosynthetic process;cellular carbohydrate metabolic process;cellular catabolic process;cellular ketone metabolic p…	acetyltransferase activity;binding;catalytic activity;dihydrolipoamide S-acyltransferase activity;dihydrolipoyllysine-residue acetyltransferase activity;nucleotide binding;S-acetyltransferase activity;S-acyltransferase activity;transferase activity;transferase activity, transferring acyl groups;transferase activity, transferring acyl groups other than amino-acyl groups	cell part;cytoplasmic part;intracellular membrane-bounded organelle;intracellular organelle;intracellular organelle lumen;intracellular organelle part;intracellular part;macromolecular complex;membrane-bounded organelle;membrane-enclosed lumen;mitochondrial matrix;mitochondrial part;mitochondrion;organelle;organelle lumen;organelle part;protein complex;pyruvate dehydrogenase complex	Acetylation;Acyltransferase;Carbohydratemetabolism;Completeproteome;Directproteinsequencing;Glucosemetabolism;Lipoyl;Mitochondrion;Referenceproteome;Repeat;Transferase;Transitpeptide;Tricarboxylicacidcycle	6	6	6	10.1	10.1	10.1	67.165	0	9.1794	366930000	20	0.000188941	2.29963	+	0.0113156	1.84978	+	0.319349	0.449856		22.4316	22.2128	20.9476	21.6934	23.9791	24.2029	24.2845	23.7124	24.426	24.413	23.8202	24.0893	22.1021	23.9311
Dnaja1	P63036	P63036	DnaJ homolog subfamily A member 1	androgen receptor signaling pathway;biological regulation;cell motility;cellular component movement;cellular localization;cellular macromolecule localization;cellular macromolecule metabolic process;cellular metabolic process;cellular process;cellular protein localization;cellular protein metabolic process;cellular response to stimulus;cellular response to stress;detection of stimulus;DNA damage …	adenyl nucleotide binding;adenyl ribonucleotide binding;ATP binding;binding;cation binding;chaperone binding;heat shock protein binding;Hsp70 protein binding;ion binding;metal ion binding;nucleotide binding;protein binding;purine nucleotide binding;purine ribonucleoside triphosphate binding;purine ribonucleotide binding;ribonucleotide binding;unfolded protein binding	cell part;cytoplasmic part;cytosol;endoplasmic reticulum;extracellular membrane-bounded organelle;extracellular organelle;extracellular region part;extracellular vesicular exosome;intracellular membrane-bounded organelle;intracellular organelle;intracellular part;macromolecular complex;membrane;membrane-bounded organelle;membrane-bounded vesicle;mitochondrion;nucleus;organelle;perinuclear region …	Acetylation;Chaperone;Completeproteome;Cytoplasm;Endoplasmicreticulum;Lipoprotein;Membrane;Metal-binding;Methylation;Microsome;Mitochondrion;Nucleus;Phosphoprotein;Prenylation;Referenceproteome;Repeat;Zinc;Zinc-finger	18	18	18	56.9	56.9	56.9	44.868	0	174.23	7023200000	108	7.88e-08	5.782	+	5.68e-07	5.43141	+	0.296164	0.350587		22.1574	21.4317	21.9557	22.0013	27.5839	28.2863	27.2194	27.395	27.858	27.2727	26.7157	27.9146	26.8215	27.8652
Dnaja2	Q5M9H7;O35824	Q5M9H7;O35824	DnaJ homolog subfamily A member 2	carbon tetrachloride metabolic process;cellular macromolecule metabolic process;cellular metabolic process;cellular process;cellular protein metabolic process;chlorinated hydrocarbon metabolic process;halogenated hydrocarbon metabolic process;macromolecule metabolic process;metabolic process;primary metabolic process;protein folding;protein metabolic process;protein refolding;response to abiotic …	adenyl nucleotide binding;adenyl ribonucleotide binding;ATP binding;binding;cation binding;chaperone binding;glycoprotein binding;ion binding;metal ion binding;nucleotide binding;protein binding;purine nucleotide binding;purine ribonucleoside triphosphate binding;purine ribonucleotide binding;ribonucleotide binding;unfolded protein binding	cell part;cytoplasmic part;cytosol;extracellular membrane-bounded organelle;extracellular organelle;extracellular region part;extracellular vesicular exosome;intracellular membrane-bounded organelle;intracellular organelle;intracellular part;membrane;membrane-bounded organelle;membrane-bounded vesicle;nucleus;organelle;vesicle	Acetylation;Chaperone;Completeproteome;Lipoprotein;Membrane;Metal-binding;Methylation;Phosphoprotein;Prenylation;Proteomicsidentification;Referenceproteome;Repeat;Zinc;Zinc-finger	17	17	17	48.8	48.8	48.8	45.745	0	118.7	6589900000	111	9.04e-08	5.7519	+	3.04e-08	5.46745	+	0.128333	0.284446		22.1289	21.6643	21.0683	21.5213	27.2708	27.5601	27.6929	26.8153	27.3989	26.799	27.0297	27.1843	27.2023	27.1005
Dnaja3	G3V6I5;A0A0G2K4Y1;A0A0G2K5E4	G3V6I5;A0A0G2K4Y1;A0A0G2K5E4		activation of caspase activity;activation-induced cell death of T cells;aging;apoptosis;biological regulation;biosynthetic process;cell activation;cell aging;cell death;cell differentiation;cellular biosynthetic process;cellular component organization;cellular component organization at cellular level;cellular component organization or biogenesis;cellular component organization or biogenesis at ce…	adenyl nucleotide binding;adenyl ribonucleotide binding;ATP binding;binding;cation binding;chaperone binding;heat shock protein binding;Hsp70 protein binding;ion binding;metal ion binding;nucleotide binding;protein binding;purine nucleotide binding;purine ribonucleoside triphosphate binding;purine ribonucleotide binding;ribonucleotide binding;unfolded protein binding	actin filament;cell part;cytoplasmic part;cytoskeletal part;cytosolic part;extrinsic to membrane;extrinsic to plasma membrane;IkappaB kinase complex;I-kappaB/NF-kappaB complex;intracellular membrane-bounded organelle;intracellular non-membrane-bounded organelle;intracellular organelle;intracellular organelle part;intracellular part;macromolecular complex;membrane;membrane part;membrane-bounded or…	Chaperone;Completeproteome;Metal-binding;Proteomicsidentification;Referenceproteome;Repeat;Zinc	5	5	5	20.7	20.7	20.7	46.776	0	17.542	373160000	24	3.77e-05	2.73344	+	0.030629	1.56918	+	0.0453919	1.16426		21.5661	21.9812	20.6695	21.3728	23.6907	24.6549	24.1725	24.1092	24.0267	23.3604	21.168	23.1909	23.2278	23.8858
Dnaja4	Q4QR73	Q4QR73		cellular macromolecule metabolic process;cellular metabolic process;cellular process;cellular protein metabolic process;macromolecule metabolic process;metabolic process;primary metabolic process;protein folding;protein metabolic process;protein refolding;response to abiotic stimulus;response to heat;response to stimulus;response to stress;response to temperature stimulus	adenyl nucleotide binding;adenyl ribonucleotide binding;ATP binding;binding;cation binding;chaperone binding;ion binding;metal ion binding;nucleotide binding;protein binding;purine nucleotide binding;purine ribonucleoside triphosphate binding;purine ribonucleotide binding;ribonucleotide binding;unfolded protein binding	cell part;cytoplasmic part;cytosol;intracellular part	Chaperone;Completeproteome;Metal-binding;Proteomicsidentification;Referenceproteome;Repeat;Zinc	7	7	7	16	16	16	61.875	0	11.524	767590000	38	0.000221772	2.07567	+	0.000212378	1.93666	+	0.250458	0.139004		22.2739	22.1532	22.0609	23.3965	24.7346	24.6101	24.4298	24.195	24.7645	24.2994	24.4615	24.5154	24.3782	24.3845
Dnajb11	Q6TUG0	Q6TUG0	DnaJ homolog subfamily B member 11	cellular macromolecule metabolic process;cellular metabolic process;cellular nitrogen compound metabolic process;cellular process;cellular protein metabolic process;macromolecule metabolic process;macromolecule modification;metabolic process;mRNA metabolic process;mRNA modification;nitrogen compound metabolic process;nucleic acid metabolic process;nucleobase-containing compound metabolic process;…		cell part;cytoplasmic part;endoplasmic reticulum chaperone complex;endoplasmic reticulum lumen;endoplasmic reticulum part;intracellular membrane-bounded organelle;intracellular organelle;intracellular organelle lumen;intracellular organelle part;intracellular part;macromolecular complex;membrane;membrane-bounded organelle;membrane-enclosed lumen;nucleus;organelle;organelle lumen;organelle part;pr…	Chaperone;Completeproteome;Disulfidebond;Endoplasmicreticulum;Glycoprotein;Phosphoprotein;Referenceproteome;Signal	6	6	6	16.5	16.5	16.5	40.495	0	41.458	1830900000	31	4.89e-08	4.84762	+	6.72e-08	4.99103	+	0.286693	-0.14341		20.9655	21.89	21.6446	21.7453	26.5882	26.485	26.4336	26.1453	26.3927	26.2241	26.6283	26.5992	26.4674	26.843
Dnajb2	B2RYA8;D4ABC2	B2RYA8;D4ABC2		biological regulation;catabolic process;cellular catabolic process;cellular macromolecule catabolic process;cellular macromolecule metabolic process;cellular metabolic process;cellular process;cellular protein metabolic process;ER-associated protein catabolic process;macromolecule catabolic process;macromolecule metabolic process;metabolic process;modification-dependent macromolecule catabolic pr…		cell part;cytoplasmic part;cytosol;inclusion body;intracellular membrane-bounded organelle;intracellular organelle;intracellular part;macromolecular complex;membrane-bounded organelle;nucleus;organelle;proteasome complex;protein complex	Chaperone;Completeproteome;Proteomicsidentification;Referenceproteome	2	2	1	13.7	13.7	7.2	30.694	0	10.662	382790000	21	3.64e-05	3.2553	+	0.00239349	2.66716	+	0.202768	0.588138		21.8015	22.3197	21.6912	20.5109	24.7624	24.8548	25.184	24.5963	24.783	24.5371	25.0179	24.5828	22.6435	24.4586
Dnajb6	Q6AYU3;D3ZN46	Q6AYU3	DnaJ homolog subfamily B member 6	actin cytoskeleton organization;actin filament-based process;anatomical structure development;biological adhesion;biological regulation;cell adhesion;cell differentiation;cell differentiation involved in embryonic placenta development;cell-cell adhesion;cellular component organization;cellular component organization at cellular level;cellular component organization or biogenesis;cellular componen…	binding;DNA binding;nucleic acid binding	cell part;contractile fiber part;cytoplasmic part;intracellular membrane-bounded organelle;intracellular organelle;intracellular part;membrane-bounded organelle;nucleus;organelle;organelle part;perinuclear region of cytoplasm;Z disc	Chaperone;Completeproteome;Cytoplasm;Directproteinsequencing;Nucleus;Referenceproteome	6	6	6	15.1	15.1	15.1	38.922	0	116.54	1702200000	50	1.53e-06	4.46442	+	2.57e-06	4.19279	+	0.173778	0.271632		22.0834	22.0788	20.9711	21.1009	25.7075	26.3773	26.2221	25.8073	26.0008	25.3333	26.0346	26.0335	25.6292	25.7261
Dnajc6	D4A0I5;A0A0G2JY26;P97874;F1LMD9	D4A0I5;A0A0G2JY26		anatomical structure development;anatomical structure morphogenesis;biological regulation;cell cycle;cell development;cell differentiation;cellular component disassembly;cellular component disassembly at cellular level;cellular component organization;cellular component organization at cellular level;cellular component organization or biogenesis;cellular component organization or biogenesis at cel…	adenyl nucleotide binding;adenyl ribonucleotide binding;ATP binding;binding;catalytic activity;cyclin binding;kinase activity;nucleotide binding;phosphotransferase activity, alcohol group as acceptor;protein binding;protein kinase activity;protein serine/threonine kinase activity;purine nucleotide binding;purine ribonucleoside triphosphate binding;purine ribonucleotide binding;ribonucleotide bind…	adherens junction;anchoring junction;cell junction;cell part;cell-substrate adherens junction;cell-substrate junction;cytoplasmic part;focal adhesion;Golgi apparatus;intracellular membrane-bounded organelle;intracellular organelle;intracellular part;membrane;membrane-bounded organelle;organelle;perinuclear region of cytoplasm;synapse	Acetylation;ATP-binding;Cellcycle;Celljunction;Completeproteome;Cytoplasm;Golgiapparatus;Kinase;Nucleotide-binding;Phosphoprotein;Proteomicsidentification;Referenceproteome;Serine/threonine-proteinkinase;Transferase	3	3	3	3.7	3.7	3.7	99.325	0	14.621	444280000	16	0.0070683	2.15692	+	1.16e-05	2.69583	+	0.320883	-0.538915		21.3479	21.9852	21.539	22.1667	22.6877	24.7765	22.7789	24.6306	24.7094	24.3936	24.5292	24.9886	24.3613	24.005
Dnm1	P21575;P21575-2;P21575-7;P21575-3;P21575-6;P21575-8;P21575-4;P21575-5	P21575;P21575-2;P21575-7;P21575-3;P21575-6;P21575-8;P21575-4;P21575-5	Dynamin-1	cellular component organization;cellular component organization at cellular level;cellular component organization or biogenesis;cellular component organization or biogenesis at cellular level;cellular macromolecule metabolic process;cellular membrane organization;cellular metabolic process;cellular process;clathrin-mediated endocytosis;endocytosis;endosome organization;establishment of localizati…	binding;catalytic activity;D2 dopamine receptor binding;dopamine receptor binding;enzyme binding;G-protein-coupled receptor binding;GTP binding;GTPase activity;guanyl nucleotide binding;guanyl ribonucleotide binding;hydrolase activity;hydrolase activity, acting on acid anhydrides;hydrolase activity, acting on acid anhydrides, in phosphorus-containing anhydrides;identical protein binding;nitric-ox…	axon part;cell part;cell projection part;clathrin-coated vesicle;coated vesicle;cytoplasm;cytoplasmic membrane-bounded vesicle;cytoplasmic part;cytoplasmic vesicle;cytoskeletal part;extracellular membrane-bounded organelle;extracellular organelle;extracellular region part;extracellular vesicular exosome;Golgi apparatus;intracellular membrane-bounded organelle;intracellular organelle;intracellular…	3D-structure;Alternativesplicing;Completeproteome;Cytoplasm;Cytoskeleton;Directproteinsequencing;Endocytosis;Golgiapparatus;GTP-binding;Hydrolase;Microtubule;Motorprotein;Nitration;Nucleotide-binding;Phosphoprotein;Referenceproteome	11	11	6	17.5	17.5	8.7	97.294	0	28.807	1150100000	39	2.88e-05	2.88658	+	1.42e-05	2.71214	+	0.546301	0.17444		22.0033	21.5224	21.5103	22.3003	24.4381	25.3467	24.9245	24.0547	24.8393	24.3815	23.9946	24.9808	24.6497	24.7246
Dpysl2	P47942;Q62951;F1LNT0	P47942	Dihydropyrimidinase-related protein 2	anatomical structure development;axon guidance;biological regulation;brain development;cell death;cell development;cellular component organization;cellular component organization at cellular level;cellular component organization or biogenesis;cellular component organization or biogenesis at cellular level;cellular developmental process;cellular membrane organization;cellular process;chemotaxis;cy…	catalytic activity;hydrolase activity;hydrolase activity, acting on carbon-nitrogen (but not peptide) bonds	axon;cell body;cell part;cell projection;cell projection part;cytoplasm;cytoplasmic part;cytoskeletal part;cytosol;dendrite;extracellular membrane-bounded organelle;extracellular organelle;extracellular region part;extracellular vesicular exosome;growth cone;intracellular membrane-bounded organelle;intracellular organelle;intracellular organelle part;intracellular part;macromolecular complex;memb…	Completeproteome;Cytoplasm;Cytoskeleton;Developmentalprotein;Differentiation;Directproteinsequencing;Membrane;Neurogenesis;Phosphoprotein;Referenceproteome;S-nitrosylation	36	29	29	68.5	64.2	64.2	62.277	0	323.31	19339000000	308	0.0213215	1.32589	+	0.0562003	0.910994	+	0.172378	0.414899		25.8659	27.6099	25.8747	26.6146	27.2584	28.3389	28.1987	27.2515	28.0382	27.8982	27.0123	27.2257	27.4744	27.4006
Dpysl3	Q62952;Q62952-2	Q62952;Q62952-2	Dihydropyrimidinase-related protein 3	actin crosslink formation;actin cytoskeleton organization;actin filament bundle assembly;actin filament organization;actin filament-based process;anatomical structure development;biological regulation;cell development;cellular component assembly;cellular component assembly at cellular level;cellular component organization;cellular component organization at cellular level;cellular component organi…	binding;carbohydrate binding;catalytic activity;chondroitin sulfate binding;glycosaminoglycan binding;hydrolase activity;hydrolase activity, acting on carbon-nitrogen (but not peptide) bonds;pattern binding;polysaccharide binding;protein binding;protein domain specific binding;SH3 domain binding	cell body;cell part;cell projection;cell projection part;cytoplasmic part;cytoskeletal part;cytosol;extracellular region part;extracellular space;filamentous actin;growth cone;intracellular organelle part;intracellular part;lamellipodium;macromolecular complex;organelle part;protein complex;site of polarized growth	Alternativesplicing;Cellprojection;Completeproteome;Cytoplasm;Directproteinsequencing;Nitration;Phosphoprotein;Referenceproteome	42	38	34	83	76.3	74	61.967	0	323.31	32677000000	394	0.00321679	1.48916	+	0.00226151	1.21832	+	0.239629	0.270839		26.7079	27.7661	26.453	26.9922	28.2786	28.9965	28.611	27.7963	28.6623	28.368	27.9735	28.2072	28.2656	28.1763
Dpysl5	Q9JHU0;A0A0G2K8Y5	Q9JHU0;A0A0G2K8Y5	Dihydropyrimidinase-related protein 5	axon guidance;cell differentiation;cellular developmental process;cellular process;chemotaxis;developmental process;locomotion;neuron differentiation;response to chemical stimulus;response to external stimulus;response to stimulus;taxis	catalytic activity;hydrolase activity;hydrolase activity, acting on carbon-nitrogen (but not peptide) bonds	cell part;cytoplasm;intracellular part;macromolecular complex;protein complex	Completeproteome;Cytoplasm;Directproteinsequencing;Referenceproteome	21	21	21	46.8	46.8	46.8	61.54	0	182.27	10336000000	195	0.00416484	1.62974	+	0.00501317	1.35676	+	0.333993	0.272981		25.3675	26.1855	24.6119	25.7953	26.6959	27.7302	27.1683	26.5411	27.4636	27.3012	26.5346	26.6648	27.0465	26.6871
Dsg1;Dsg4	D3ZQ45;D4A4T7;D3ZM39;Q6W3B0	D3ZQ45;D4A4T7;D3ZM39;Q6W3B0	Desmoglein-4	anatomical structure development;biological adhesion;biological regulation;BMP signaling pathway;cell adhesion;cell differentiation;cell surface receptor linked signaling pathway;cell-cell adhesion;cellular developmental process;cellular process;cellular response to stimulus;developmental process;enzyme linked receptor protein signaling pathway;epidermal cell differentiation;epidermis development…	binding;calcium ion binding;cation binding;ion binding;metal ion binding	anchoring junction;apical plasma membrane;cell junction;cell part;cell-cell junction;desmosome;extracellular membrane-bounded organelle;extracellular organelle;extracellular region part;extracellular vesicular exosome;integral to membrane;internal side of plasma membrane;intrinsic to membrane;lateral plasma membrane;membrane;membrane part;membrane-bounded organelle;membrane-bounded vesicle;organe…	Calcium;Celladhesion;Celljunction;Cellmembrane;Cleavageonpairofbasicresidues;Completeproteome;Diseasemutation;Glycoprotein;Membrane;Metal-binding;Proteomicsidentification;Referenceproteome;Repeat;Signal;Transmembrane;Transmembranehelix	2	2	2	2.5	2.5	2.5	100.8	0.0061837	1.5728	188050000	9	0.670216	-0.237101		0.447806	0.605616		0.188553	-0.842717		21.7403	23.6048	21.8525	23.5558	22.7165	22.3264	21.6226	22.456	23.1347	23.2405	21.8214	23.6636	25.0251	22.7191
Dsp	F1LMV6	F1LMV6		adherens junction organization;anatomical structure morphogenesis;biological adhesion;cardiac muscle tissue morphogenesis;cell adhesion;cell differentiation;cell junction organization;cell-cell adhesion;cell-cell junction organization;cellular component organization;cellular component organization at cellular level;cellular component organization or biogenesis;cellular component organization or b…	structural molecule activity	adherens junction;anchoring junction;basolateral plasma membrane;cell junction;cell part;cell-cell adherens junction;cell-cell junction;cornified envelope;cytoplasmic part;cytoskeletal part;cytoskeleton;desmosome;extracellular membrane-bounded organelle;extracellular organelle;extracellular region part;extracellular vesicular exosome;fascia adherens;intermediate filament;intracellular membrane-bo…	Completeproteome;Proteomicsidentification;Referenceproteome	8	8	8	2.4	2.4	2.4	332.39	0	9.8286	419720000	24	0.997591	0.0018508		0.910323	-0.0832719		0.906799	0.0851227		23.7153	22.2875	23.5092	24.0056	22.5295	24.7757	23.1547	23.9146	22.5317	24.0451	23.432	21.2548	24.4995	23.2491
Dync1h1	M0R9X8;F1LRT9;P38650	M0R9X8;F1LRT9;P38650	Cytoplasmic dynein 1 heavy chain 1	cellular component assembly;cellular component assembly at cellular level;cellular component movement;cellular component organization;cellular component organization at cellular level;cellular component organization or biogenesis;cellular component organization or biogenesis at cellular level;cellular macromolecular complex assembly;cellular macromolecular complex subunit organization;cellular pr…	adenyl nucleotide binding;adenyl ribonucleotide binding;ATP binding;ATPase activity;binding;catalytic activity;hydrolase activity;hydrolase activity, acting on acid anhydrides;hydrolase activity, acting on acid anhydrides, in phosphorus-containing anhydrides;microtubule motor activity;motor activity;nucleoside-triphosphatase activity;nucleotide binding;purine nucleotide binding;purine ribonucleos…	cell part;cell projection;centrosome;cytoplasm;cytoplasmic part;cytoskeletal part;dynein complex;extracellular membrane-bounded organelle;extracellular organelle;extracellular region part;extracellular vesicular exosome;filopodium;intracellular non-membrane-bounded organelle;intracellular organelle;intracellular organelle part;intracellular part;macromolecular complex;membrane;membrane-bounded or…	Acetylation;ATP-binding;Coiledcoil;Completeproteome;Cytoplasm;Cytoskeleton;Dynein;Microtubule;Motorprotein;Nucleotide-binding;Proteomicsidentification;Referenceproteome;Repeat;Transport	43	43	43	13.5	13.5	13.5	532.04	0	226.4	12807000000	264	3.39e-06	6.05274	+	4.11e-06	5.67267	+	0.0468883	0.380068		22.4469	21.8977	20.3187	22.341	27.7885	28.0192	28.087	27.3035	27.8207	27.4443	27.1194	27.6451	27.4933	27.4164
Dync1i1	Q63100;G3V792;Q63100-4;Q63100-3	Q63100;G3V792;Q63100-4;Q63100-3	Cytoplasmic dynein 1 intermediate chain 1	cellular component movement;cellular localization;cellular process;cytoskeleton-dependent intracellular transport;establishment of localization;establishment of localization in cell;intracellular transport;localization;metabolic process;microtubule-based movement;microtubule-based process;microtubule-based transport;organelle localization;organelle transport along microtubule;transport;vesicle lo…	binding;catalytic activity;cytoskeletal protein binding;hydrolase activity;hydrolase activity, acting on acid anhydrides;hydrolase activity, acting on acid anhydrides, in phosphorus-containing anhydrides;microtubule binding;microtubule motor activity;motor activity;nucleoside-triphosphatase activity;protein binding;pyrophosphatase activity;tubulin binding	cell part;chromosomal part;condensed chromosome kinetochore;cytoplasmic dynein complex;cytoplasmic part;cytoskeletal part;dynein complex;endosome;intracellular membrane-bounded organelle;intracellular non-membrane-bounded organelle;intracellular organelle;intracellular organelle part;intracellular part;kinetochore;macromolecular complex;membrane-bounded organelle;microtubule;microtubule associate…	Alternativesplicing;Centromere;Chromosome;Completeproteome;Cytoplasm;Cytoskeleton;Dynein;Kinetochore;Microtubule;Motorprotein;Phosphoprotein;Referenceproteome;Repeat;Transport;WDrepeat	3	3	3	5.1	5.1	5.1	72.753	0	9.7017	291340000	14	0.168884	0.893837	+	0.0430005	2.44281	+	0.0942994	-1.54897		22.5052	22.1121	20.3107	20.5695	21.6735	22.7057	22.1882	21.6454	23.1282	24.8153	25.0478	25.1987	21.4163	22.6079
Dync1li1	Q9QXU8;G3V7G0	Q9QXU8;G3V7G0	Cytoplasmic dynein 1 light intermediate chain 1	biological regulation;cell cycle process;cell division;cellular component movement;cellular component organization;cellular component organization at cellular level;cellular component organization or biogenesis;cellular component organization or biogenesis at cellular level;cellular process;cytoskeleton organization;establishment of localization;microtubule cytoskeleton organization;microtubule-b…	adenyl nucleotide binding;adenyl ribonucleotide binding;ATP binding;binding;catalytic activity;hydrolase activity;hydrolase activity, acting on acid anhydrides;hydrolase activity, acting on acid anhydrides, in phosphorus-containing anhydrides;microtubule motor activity;motor activity;nucleoside-triphosphatase activity;nucleotide binding;purine nucleotide binding;purine ribonucleoside triphosphate…	cell part;centrosome;chromosomal part;condensed chromosome kinetochore;cytoplasmic dynein complex;cytoplasmic part;cytoskeletal part;dynein complex;intracellular non-membrane-bounded organelle;intracellular organelle;intracellular organelle part;intracellular part;kinetochore;macromolecular complex;membrane;microtubule;microtubule associated complex;microtubule organizing center;non-membrane-boun…	ATP-binding;Cellcycle;Celldivision;Centromere;Chromosome;Completeproteome;Cytoplasm;Cytoskeleton;Dynein;Kinetochore;Microtubule;Motorprotein;Nucleotide-binding;Phosphoprotein;Proteomicsidentification;Referenceproteome;Transport	12	12	12	19.9	19.9	19.9	56.792	0	46.853	1199600000	35	1.44e-07	3.32645	+	2.23e-06	3.43357	+	0.58743	-0.107128		21.628	21.0979	21.5619	21.8573	24.7635	25.1192	24.7613	24.8048	24.8648	25.2091	24.6448	25.5464	24.6423	24.8066
Dync1li2	Q62698;A0A096MIY2;Q5D023;A0A096MKA1	Q62698;A0A096MIY2;Q5D023;A0A096MKA1	Cytoplasmic dynein 1 light intermediate chain 2	axon cargo transport;cellular component movement;cellular component organization;cellular component organization at cellular level;cellular component organization or biogenesis;cellular component organization or biogenesis at cellular level;cellular localization;cellular process;centrosome localization;cytoskeleton organization;cytoskeleton-dependent intracellular transport;establishment of local…	adenyl nucleotide binding;adenyl ribonucleotide binding;ATP binding;binding;catalytic activity;hydrolase activity;hydrolase activity, acting on acid anhydrides;hydrolase activity, acting on acid anhydrides, in phosphorus-containing anhydrides;microtubule motor activity;motor activity;nucleoside-triphosphatase activity;nucleotide binding;purine nucleotide binding;purine ribonucleoside triphosphate…	cell part;centrosome;cytoplasmic dynein complex;cytoplasmic part;cytoskeletal part;dynein complex;intracellular non-membrane-bounded organelle;intracellular organelle;intracellular organelle part;intracellular part;macromolecular complex;membrane;microtubule;microtubule associated complex;microtubule organizing center;non-membrane-bounded organelle;organelle;organelle part;protein complex	ATP-binding;Completeproteome;Cytoplasm;Cytoskeleton;Dynein;Microtubule;Motorprotein;Nucleotide-binding;Phosphoprotein;Proteomicsidentification;Referenceproteome;Transport	5	5	5	18.3	18.3	18.3	54.744	0	10.76	429010000	16	0.000674295	2.50602	+	0.000677167	2.48521	+	0.924856	0.0208164		21.2027	22.8962	21.1546	20.9575	23.8916	24.1122	24.0357	23.6587	24.5955	24.1185	24.2835	23.7191	24.3996	23.669
Dynll1	P63170;A0A0G2JU43	P63170;A0A0G2JU43	Dynein light chain 1, cytoplasmic	anatomical structure development;apoptosis;biological regulation;biosynthetic process;cell death;cellular biosynthetic process;cellular macromolecule biosynthetic process;cellular macromolecule metabolic process;cellular metabolic process;cellular nitrogen compound biosynthetic process;cellular nitrogen compound metabolic process;cellular process;death;developmental process;establishment of local…	binding;catalytic activity;enzyme binding;enzyme inhibitor activity;enzyme regulator activity;hydrolase activity;hydrolase activity, acting on acid anhydrides;hydrolase activity, acting on acid anhydrides, in phosphorus-containing anhydrides;identical protein binding;motor activity;nitric-oxide synthase regulator activity;nucleoside-triphosphatase activity;protein binding;protein dimerization act…	cell part;centrosome;chromosomal part;cytoplasmic dynein complex;cytoplasmic part;cytoskeletal part;cytosol;dynein complex;extracellular membrane-bounded organelle;extracellular organelle;extracellular region part;extracellular vesicular exosome;intracellular membrane-bounded organelle;intracellular non-membrane-bounded organelle;intracellular organelle;intracellular organelle part;intracellular …	3D-structure;Acetylation;Activator;Apoptosis;Completeproteome;Cytoplasm;Cytoskeleton;Directproteinsequencing;Dynein;Microtubule;Mitochondrion;Motorprotein;Nucleus;Phosphoprotein;Referenceproteome;Transcription;Transcriptionregulation;Transport	6	6	4	73	73	47.2	10.366	0	13.764	1285100000	28	2.33e-05	3.37898	+	1.75e-05	3.6568	+	0.188121	-0.277821		22.2285	22.5276	20.8917	21.8648	25.3359	25.6021	25.0002	24.9502	25.3973	25.678	24.9754	25.5427	25.847	25.6317
Dynlrb1	P62628	P62628	Dynein light chain roadblock-type 1	axon cargo transport;behavior;cellular component movement;cellular process;cytoskeleton-dependent intracellular transport;establishment of localization;establishment of localization in cell;intracellular transport;microtubule-based movement;microtubule-based process;microtubule-based transport;multicellular organismal process;response to abiotic stimulus;response to light stimulus;response to rad…	catalytic activity;hydrolase activity;hydrolase activity, acting on acid anhydrides;hydrolase activity, acting on acid anhydrides, in phosphorus-containing anhydrides;motor activity;nucleoside-triphosphatase activity;pyrophosphatase activity	cell part;centrosome;cytoplasm;cytoplasmic dynein complex;cytoplasmic part;cytoskeletal part;dynein complex;intracellular non-membrane-bounded organelle;intracellular organelle;intracellular organelle part;intracellular part;macromolecular complex;membrane;microtubule;microtubule associated complex;microtubule organizing center;non-membrane-bounded organelle;organelle;organelle part;protein compl…	Acetylation;Completeproteome;Cytoplasm;Cytoskeleton;Directproteinsequencing;Dynein;Microtubule;Motorprotein;Referenceproteome;Transport	5	5	5	67.7	67.7	67.7	10.99	0	18.404	822670000	38	0.220056	1.08557		0.370983	0.756648		0.158379	0.32892		20.781	24.6712	23.9031	24.2678	24.4405	24.9277	24.3215	23.9463	24.8207	24.3691	24.0991	24.3858	23.7525	24.2057
Dynlt1	Q9Z336	Q9Z336	Dynein light chain Tctex-type 1	anatomical structure morphogenesis;biological regulation;cell cycle phase;cell cycle process;cell division;cell part morphogenesis;cell projection morphogenesis;cell projection organization;cellular component morphogenesis;cellular component organization;cellular component organization at cellular level;cellular component organization or biogenesis;cellular component organization or biogenesis at…	catalytic activity;hydrolase activity;hydrolase activity, acting on acid anhydrides;hydrolase activity, acting on acid anhydrides, in phosphorus-containing anhydrides;motor activity;nucleoside-triphosphatase activity;pyrophosphatase activity	cell part;cytoplasmic dynein complex;cytoplasmic part;cytoskeletal part;dynein complex;Golgi apparatus;intracellular membrane-bounded organelle;intracellular non-membrane-bounded organelle;intracellular organelle;intracellular organelle part;intracellular part;macromolecular complex;membrane-bounded organelle;microtubule;microtubule associated complex;non-membrane-bounded organelle;organelle;orga…	Acetylation;Cellcycle;Celldivision;Completeproteome;Cytoplasm;Cytoskeleton;Dynein;Golgiapparatus;Microtubule;Mitosis;Motorprotein;Neurogenesis;Phosphoprotein;Referenceproteome;Transport	3	3	3	49.6	49.6	49.6	12.452	0	29.781	831390000	31	0.00507343	2.76167	+	6.43e-05	3.00096	+	0.718627	-0.239293		22.1389	21.9595	21.8551	21.1632	22.3277	25.0918	24.75	24.767	25.7679	25.1218	23.7427	24.8734	25.2099	24.953
Eef1a1;LOC100360413;LOC100360150	P62630;M0R757;F1M6C2	P62630;M0R757;F1M6C2	Elongation factor 1-alpha 1;Elongation factor 1-alpha	cellular component assembly;cellular component organization;cellular component organization or biogenesis;cellular process;cellular response to chemical stimulus;cellular response to endogenous stimulus;cellular response to epidermal growth factor stimulus;cellular response to growth factor stimulus;cellular response to organic substance;cellular response to stimulus;macromolecular complex assemb…	binding;catalytic activity;GTP binding;GTPase activity;guanyl nucleotide binding;guanyl ribonucleotide binding;hydrolase activity;hydrolase activity, acting on acid anhydrides;hydrolase activity, acting on acid anhydrides, in phosphorus-containing anhydrides;mRNA binding;nucleic acid binding;nucleoside-triphosphatase activity;nucleotide binding;purine nucleotide binding;purine ribonucleoside trip…	cell part;cytoplasm;extracellular membrane-bounded organelle;extracellular organelle;extracellular region part;extracellular space;extracellular vesicular exosome;intracellular membrane-bounded organelle;intracellular non-membrane-bounded organelle;intracellular organelle;intracellular organelle part;intracellular part;membrane;membrane-bounded organelle;membrane-bounded vesicle;non-membrane-boun…	Acetylation;Completeproteome;Cytoplasm;Elongationfactor;GTP-binding;Methylation;Nucleotide-binding;Nucleus;Phosphoprotein;Proteinbiosynthesis;Proteomicsidentification;Referenceproteome;Ublconjugation	27	27	14	60.6	60.6	37	50.113	0	323.31	55066000000	284	0.000529469	4.40695	+	0.000338993	4.69714	+	0.0592456	-0.290191		22.8797	26.8615	25.2465	25.2478	29.7052	29.2967	29.6001	29.1073	29.6199	29.8023	29.4901	29.8315	29.8712	29.7849
Eef2	P05197	P05197	Elongation factor 2	biosynthetic process;cell differentiation;cellular biosynthetic process;cellular developmental process;cellular macromolecule biosynthetic process;cellular macromolecule metabolic process;cellular metabolic process;cellular process;developmental process;hemopoietic progenitor cell differentiation;macromolecule biosynthetic process;macromolecule metabolic process;metabolic process;translational el…	binding;catalytic activity;GTP binding;GTPase activity;guanyl nucleotide binding;guanyl ribonucleotide binding;hydrolase activity;hydrolase activity, acting on acid anhydrides;hydrolase activity, acting on acid anhydrides, in phosphorus-containing anhydrides;nucleic acid binding;nucleoside-triphosphatase activity;nucleotide binding;purine nucleotide binding;purine ribonucleoside triphosphate bind…	aggresome;cell part;cytoplasm;extracellular membrane-bounded organelle;extracellular organelle;extracellular region part;extracellular vesicular exosome;inclusion body;intracellular membrane-bounded organelle;intracellular organelle;intracellular part;macromolecular complex;membrane;membrane-bounded organelle;membrane-bounded vesicle;nucleus;organelle;plasma membrane;polysome;ribonucleoprotein co…	Acetylation;Completeproteome;Cytoplasm;Directproteinsequencing;Elongationfactor;GTP-binding;Isopeptidebond;Methylation;Nucleotide-binding;Nucleus;Phosphoprotein;Proteinbiosynthesis;Referenceproteome;Ublconjugation	14	14	14	20.5	20.5	20.5	95.283	0	68.999	2560000000	76	0.00444986	2.80005	+	0.00499085	2.59465	+	0.424259	0.205402		22.9419	25.2176	24.429	22.0216	26.2077	26.8565	26.7594	25.702	26.7374	26.2338	25.9449	26.0929	26.5188	26.4455
Efhd2;Efhd1	Q4FZY0;D4A9T5	Q4FZY0;D4A9T5	EF-hand domain-containing protein D2	cell projection organization;cellular component organization;cellular component organization at cellular level;cellular component organization or biogenesis;cellular component organization or biogenesis at cellular level;cellular process;neuron projection development	binding;calcium ion binding;cation binding;ion binding;metal ion binding	cell part;cytoplasmic part;extracellular membrane-bounded organelle;extracellular organelle;extracellular region part;extracellular vesicular exosome;intracellular organelle part;intracellular part;membrane;membrane part;membrane raft;membrane-bounded organelle;membrane-bounded vesicle;mitochondrial inner membrane;mitochondrial membrane;mitochondrial part;organelle;organelle inner membrane;organe…	Acetylation;Calcium;Completeproteome;Directproteinsequencing;Membrane;Metal-binding;Phosphoprotein;Referenceproteome;Repeat	2	2	2	11.7	11.7	11.7	26.759	0	3.7942	272020000	10	0.0673653	1.32084	+	0.124865	0.964832	+	0.463154	0.356003		20.9234	23.3877	21.9505	21.7492	23.4134	24.4453	22.4685	22.601	23.6894	23.2745	22.7861	23.3153	21.9383	23.5234
Eftud2	F1LM66;A0A1W2Q6N7	F1LM66			binding;catalytic activity;GTP binding;GTPase activity;guanyl nucleotide binding;guanyl ribonucleotide binding;hydrolase activity;hydrolase activity, acting on acid anhydrides;hydrolase activity, acting on acid anhydrides, in phosphorus-containing anhydrides;nucleoside-triphosphatase activity;nucleotide binding;purine nucleotide binding;purine ribonucleoside triphosphate binding;purine ribonucleo…	Cajal body;catalytic step 2 spliceosome;cell part;cytoplasm;intracellular organelle part;intracellular part;macromolecular complex;membrane;nuclear body;nuclear part;nuclear speck;nucleoplasm part;organelle part;ribonucleoprotein complex;spliceosomal complex	Completeproteome;GTP-binding;Nucleotide-binding;Proteomicsidentification;Referenceproteome	9	9	9	13.7	13.7	13.7	109.35	0	18.5	1339400000	32	0.043975	1.34061	+	0.0276596	1.72716	+	0.526986	-0.386549		20.4107	21.9988	20.9226	22.0172	22.2461	22.5639	23.5671	21.5925	23.4203	22.4828	24.2846	22.6488	23.9752	21.9312
Ehd1	Q641Z6	Q641Z6	EH domain-containing protein 1	biological regulation;cell projection organization;cellular component organization;cellular component organization at cellular level;cellular component organization or biogenesis;cellular component organization or biogenesis at cellular level;cellular membrane organization;cellular process;chemical homeostasis;cholesterol homeostasis;endocytic recycling;endocytosis;endosome transport;establishmen…	adenyl nucleotide binding;adenyl ribonucleotide binding;ATP binding;binding;calcium ion binding;cation binding;GTP binding;guanyl nucleotide binding;guanyl ribonucleotide binding;ion binding;metal ion binding;nucleotide binding;purine nucleotide binding;purine ribonucleoside triphosphate binding;purine ribonucleotide binding;ribonucleotide binding	cell part;cytoplasmic membrane-bounded vesicle;cytoplasmic part;cytoplasmic vesicle;early endosome membrane;endocytic vesicle;endosomal part;endosome membrane;intracellular membrane-bounded organelle;intracellular organelle;intracellular organelle part;intracellular part;lipid particle;membrane;membrane-bounded organelle;membrane-bounded vesicle;organelle;organelle membrane;organelle part;perinuc…	Acetylation;ATP-binding;Calcium;Cellmembrane;Coiledcoil;Completeproteome;Endosome;Membrane;Metal-binding;Nucleotide-binding;Phosphoprotein;Referenceproteome	2	2	2	8.2	8.2	8.2	60.602	0	8.4868	600770000	8	0.0776137	1.69425	+	9.16e-09	4.11854	+	0.0100606	-2.42429		21.0372	21.4776	21.2524	21.47	22.8143	22.9629	22.1655	21.4145	25.6605	25.2617	25.528	25.7065	25.2805	25.3624
Eif3a	Q1JU68	Q1JU68	Eukaryotic translation initiation factor 3 subunit A	biological regulation;cellular component assembly;cellular component assembly at cellular level;cellular component organization;cellular component organization at cellular level;cellular component organization or biogenesis;cellular component organization or biogenesis at cellular level;cellular macromolecular complex assembly;cellular macromolecular complex subunit organization;cellular process;…	binding;nucleic acid binding;RNA binding;translation factor activity, nucleic acid binding;translation initiation factor activity	cell part;cytoplasmic part;eukaryotic 43S preinitiation complex;eukaryotic 48S preinitiation complex;eukaryotic translation initiation factor 3 complex;eukaryotic translation initiation factor 3 complex, eIF3m;intracellular membrane-bounded organelle;intracellular non-membrane-bounded organelle;intracellular organelle;intracellular organelle part;intracellular part;macromolecular complex;membrane…	Acetylation;Coiledcoil;Completeproteome;Cytoplasm;Initiationfactor;Phosphoprotein;Proteinbiosynthesis;Referenceproteome;Repeat	2	2	2	1.6	1.6	1.6	163.19	0.0098603	1.2384	98759000	6	0.00352959	1.27629	+	0.322241	0.348308		0.0034874	0.927985		22.5747	21.7255	21.7659	21.173	22.624	23.2378	23.01	23.4348	23.1238	21.9558	21.8562	21.8001	22.4618	22.7165
Eif3i	B0BNA7;M0RCH0	B0BNA7;M0RCH0	Eukaryotic translation initiation factor 3 subunit I	biological regulation;cellular component assembly;cellular component assembly at cellular level;cellular component organization;cellular component organization at cellular level;cellular component organization or biogenesis;cellular component organization or biogenesis at cellular level;cellular macromolecular complex assembly;cellular macromolecular complex subunit organization;cellular process;…	binding;nucleic acid binding;RNA binding;translation factor activity, nucleic acid binding;translation initiation factor activity	cell part;cytoplasmic part;eukaryotic 43S preinitiation complex;eukaryotic 48S preinitiation complex;eukaryotic translation initiation factor 3 complex;eukaryotic translation initiation factor 3 complex, eIF3m;extracellular membrane-bounded organelle;extracellular organelle;extracellular region part;extracellular vesicular exosome;intracellular part;macromolecular complex;membrane-bounded organel…	Acetylation;Completeproteome;Cytoplasm;Initiationfactor;Isopeptidebond;Phosphoprotein;Proteinbiosynthesis;Proteomicsidentification;Referenceproteome;Repeat;Ublconjugation;WDrepeat	4	4	4	14.5	14.5	14.5	36.46	0	5.8534	354000000	25	0.00300806	2.16407	+	0.151245	1.20492	+	0.222829	0.959155		21.837	22.0916	22.1596	20.9494	24.0299	24.6447	24.3773	22.5067	24.0588	23.8808	21.1931	21.7121	24.073	23.9625
Eif4a1;Eif4a2	Q6P3V8;Q5RKI1;A0A0G2K8B7	Q6P3V8;Q5RKI1;A0A0G2K8B7	Eukaryotic initiation factor 4A-II;Eukaryotic initiation factor 4A-II, N-terminally processed	anatomical structure morphogenesis;biological regulation;cellular macromolecule metabolic process;cellular metabolic process;cellular nitrogen compound metabolic process;cellular process;developmental process;macromolecule metabolic process;metabolic process;nitrogen compound metabolic process;nucleic acid metabolic process;nucleobase-containing compound metabolic process;organ morphogenesis;orga…	adenyl nucleotide binding;adenyl ribonucleotide binding;ATP binding;ATPase activity;ATPase activity, coupled;ATP-dependent helicase activity;ATP-dependent RNA helicase activity;binding;catalytic activity;double-stranded RNA binding;helicase activity;hydrolase activity;hydrolase activity, acting on acid anhydrides;hydrolase activity, acting on acid anhydrides, in phosphorus-containing anhydrides;n…	cell part;cytoplasm;cytoplasmic part;extracellular membrane-bounded organelle;extracellular organelle;extracellular region part;extracellular vesicular exosome;intracellular non-membrane-bounded organelle;intracellular organelle;intracellular organelle part;intracellular part;membrane;membrane-bounded organelle;membrane-bounded vesicle;non-membrane-bounded organelle;nuclear part;nucleolus;organel…	Acetylation;ATP-binding;Completeproteome;Directproteinsequencing;Helicase;Hydrolase;Initiationfactor;Nucleotide-binding;Phosphoprotein;Proteinbiosynthesis;Proteomicsidentification;Referenceproteome;RNA-binding	8	8	7	25.4	25.4	23.2	46.153	0	25.619	974400000	51	3.38e-05	3.17995	+	0.000120391	2.51833	+	0.00492359	0.661621		22.3539	21.8465	20.6971	21.5311	24.8233	25.1253	24.8814	24.3029	24.8025	24.2035	23.8873	24.5072	24.001	24.0283
Eif4a3	Q3B8Q2	Q3B8Q2	Eukaryotic initiation factor 4A-III;Eukaryotic initiation factor 4A-III, N-terminally processed	anatomical structure morphogenesis;biological regulation;catabolic process;cellular catabolic process;cellular macromolecule catabolic process;cellular macromolecule metabolic process;cellular metabolic process;cellular nitrogen compound metabolic process;cellular process;developmental process;embryonic cranial skeleton morphogenesis;embryonic morphogenesis;embryonic organ morphogenesis;embryonic…	adenyl nucleotide binding;adenyl ribonucleotide binding;ATP binding;ATPase activity;ATPase activity, coupled;ATP-dependent helicase activity;ATP-dependent RNA helicase activity;binding;catalytic activity;helicase activity;hydrolase activity;hydrolase activity, acting on acid anhydrides;hydrolase activity, acting on acid anhydrides, in phosphorus-containing anhydrides;mRNA binding;nucleic acid bin…	catalytic step 2 spliceosome;cell part;cytoplasm;exon-exon junction complex;intracellular non-membrane-bounded organelle;intracellular organelle;intracellular organelle part;intracellular part;macromolecular complex;membrane;non-membrane-bounded organelle;nuclear body;nuclear part;nuclear speck;nucleolus;nucleoplasm part;organelle;organelle part;protein complex;ribonucleoprotein complex;spliceoso…	Acetylation;ATP-binding;Completeproteome;Cytoplasm;Helicase;Hydrolase;mRNAprocessing;mRNAsplicing;mRNAtransport;Nonsense-mediatedmRNAdecay;Nucleotide-binding;Nucleus;Phosphoprotein;Referenceproteome;RNA-binding;rRNAprocessing;Spliceosome;Translationregulation;Transport	5	4	4	11.4	9.2	9.2	46.84	0	34.397	389700000	18	0.274455	0.444595		0.103292	0.704554	+	0.365356	-0.259959		22.0729	21.0408	22.0321	22.7336	22.8215	22.793	22.5282	21.9693	21.9602	23.0832	22.4169	22.2697	22.4062	23.196
Eif4g3	D4A554;A0A0G2JY73	D4A554;A0A0G2JY73		biological regulation;gamete generation;male gamete generation;multicellular organismal process;multicellular organismal reproductive process;positive regulation of biological process;positive regulation of biosynthetic process;positive regulation of cell cycle process;positive regulation of cellular biosynthetic process;positive regulation of cellular metabolic process;positive regulation of cel…	binding;nucleic acid binding;RNA binding;translation factor activity, nucleic acid binding;translation initiation factor activity		Completeproteome;Initiationfactor;Proteinbiosynthesis;Proteomicsidentification;Referenceproteome	6	6	6	4.9	4.9	4.9	175.43	0	9.2279	945110000	25	1.16e-05	4.18555	+	0.0129674	3.04474	+	0.169674	1.14081		22.9114	22.1427	20.9839	22.4184	26.0185	26.5295	26.6031	26.1289	26.2183	25.7817	25.3403	22.2411	26.2005	26.2305
Elavl1	B5DF91	B5DF91	ELAV-like protein		binding;mRNA 3'-UTR binding;mRNA binding;nucleic acid binding;nucleotide binding;RNA binding		Completeproteome;Proteomicsidentification;Referenceproteome;Repeat;RNA-binding	12	11	11	48.8	46	46	36.169	0	48.931	2278900000	67	4.52e-08	3.73524	+	1.99e-08	3.58103	+	0.322722	0.154211		21.4633	21.1786	21.2163	21.5298	24.7476	25.246	25.3344	24.8725	25.2107	24.8896	24.6597	25.2298	24.9507	24.9102
Elavl2	Q8CH84;A0A1B0GWU2;G3V6U4;A0A1B0GWQ5	Q8CH84;A0A1B0GWU2;G3V6U4;A0A1B0GWQ5	ELAV-like protein 2;ELAV-like protein		binding;nucleic acid binding;nucleotide binding;RNA binding		Completeproteome;Phosphoprotein;Referenceproteome;Repeat;RNA-binding	14	8	3	45.7	28.1	12	39.505	0	29.228	1782700000	37	0.00104474	3.00678	+	0.000104333	2.93918	+	0.864354	0.0675995		20.0369	21.4789	20.8945	21.9672	24.5663	22.8356	24.9758	23.7262	24.4018	23.8715	23.954	24.1507	24.2809	23.9105
Elavl3	Q76IJ9	Q76IJ9	ELAV-like protein		AU-rich element binding;binding;nucleic acid binding;nucleotide binding;RNA binding		Completeproteome;Referenceproteome;Repeat;RNA-binding	21	21	15	65.4	65.4	50.7	39.533	0	152.66	7467900000	138	2.89e-05	4.04819	+	2.44e-05	3.91708	+	0.43446	0.131117		20.4141	22.0779	21.6257	22.4709	25.6114	26.1667	25.7845	25.288	25.6261	25.4706	25.4328	25.4934	25.8244	25.5999
Eno1	P04764;M0R5J4;P15429;A0A0G2K4Y2	P04764;M0R5J4	Alpha-enolase	aging;alcohol catabolic process;alcohol metabolic process;anatomical structure development;anatomical structure morphogenesis;carbohydrate catabolic process;carbohydrate metabolic process;catabolic process;cellular carbohydrate catabolic process;cellular carbohydrate metabolic process;cellular metabolic process;cellular process;developmental growth;developmental process;generation of precursor me…	binding;carbon-oxygen lyase activity;catalytic activity;cation binding;hydro-lyase activity;identical protein binding;ion binding;lyase activity;magnesium ion binding;metal ion binding;phosphopyruvate hydratase activity;protein binding;protein dimerization activity;protein heterodimerization activity;protein homodimerization activity	cell part;cell projection;cytoplasmic part;cytosolic part;extracellular membrane-bounded organelle;extracellular organelle;extracellular region part;extracellular space;extracellular vesicular exosome;intracellular part;macromolecular complex;membrane;membrane-bounded organelle;membrane-bounded vesicle;neuron projection;organelle;phosphopyruvate hydratase complex;plasma membrane;protein complex;s…	Acetylation;Cellmembrane;Completeproteome;Cytoplasm;Directproteinsequencing;Glycolysis;Lyase;Magnesium;Membrane;Metal-binding;Phosphoprotein;Plasminogenactivation;Referenceproteome;Ublconjugation	16	16	15	47.9	47.9	44.5	47.127	0	202.46	5470400000	132	0.0618184	1.01017	+	0.148994	0.687772	+	0.420351	0.3224		25.3326	26.3601	24.6024	25.5417	26.1773	27.0165	26.9576	25.4848	26.7106	27.0655	25.9247	25.6718	26.2457	25.8271
Epb41l1	Q9WTP0;Q9WTP0-2;D4A9L5;D3ZMI4;A0A0G2K0F3;A0A0G2K0B2;D4ACZ4	Q9WTP0;Q9WTP0-2;D4A9L5;D3ZMI4;A0A0G2K0F3;A0A0G2K0B2	Band 4.1-like protein 1	actin cytoskeleton organization;actin filament-based process;cellular component organization;cellular component organization at cellular level;cellular component organization or biogenesis;cellular component organization or biogenesis at cellular level;cellular process;cortical actin cytoskeleton organization;cortical cytoskeleton organization;cytoskeleton organization;organelle organization	binding;protein binding;receptor binding;structural molecule activity	cell part;cytoplasm;cytoskeleton;extrinsic to membrane;intracellular non-membrane-bounded organelle;intracellular organelle;intracellular part;macromolecular complex;membrane;membrane part;non-membrane-bounded organelle;organelle;protein complex;synapse part;synaptic membrane	Actin-binding;Alternativesplicing;Completeproteome;Cytoplasm;Cytoskeleton;Phosphoprotein;Proteomicsidentification;Referenceproteome	8	8	8	11.5	11.5	11.5	98.242	0	20.93	2910800000	23	0.0102148	4.11396	+	0.00429458	4.02362	+	0.948018	0.0903336		21.9129	22.2572	22.0496	22.3673	26.5103	27.65	27.2323	22.1965	27.7145	27.7288	26.2973	26.8417	27.0926	22.8915
Eprs	Q6TXE9;A0A0G2JZI2	Q6TXE9;A0A0G2JZI2		amine metabolic process;amino acid activation;biological regulation;carboxylic acid metabolic process;cellular amine metabolic process;cellular amino acid metabolic process;cellular ketone metabolic process;cellular macromolecule metabolic process;cellular metabolic process;cellular nitrogen compound metabolic process;cellular process;cellular response to chemical stimulus;cellular response to cy…	adenyl nucleotide binding;adenyl ribonucleotide binding;aminoacyl-tRNA ligase activity;ATP binding;binding;catalytic activity;ligase activity;ligase activity, forming aminoacyl-tRNA and related compounds;ligase activity, forming carbon-oxygen bonds;nucleic acid binding;nucleotide binding;proline-tRNA ligase activity;purine nucleotide binding;purine ribonucleoside triphosphate binding;purine ribon…	aminoacyl-tRNA synthetase multienzyme complex;cell part;cytoplasm;intracellular part;macromolecular complex;membrane;protein complex;ribonucleoprotein complex	Aminoacyl-tRNAsynthetase;ATP-binding;Completeproteome;Ligase;Nucleotide-binding;Proteinbiosynthesis;Proteomicsidentification;Referenceproteome	7	7	7	6.7	6.7	6.7	166.78	0	19.257	1483900000	34	2.59e-06	4.26553	+	2.05e-06	4.17191	+	0.674052	0.0936138		21.75	22.4713	21.104	21.5745	25.7498	26.4151	26.3452	25.8464	25.5957	25.6133	26.4176	25.8878	25.7533	25.8122
Erh;RGD1307595	B2RYQ5;D4A5C2;A0A0G2KAN5	B2RYQ5;D4A5C2;A0A0G2KAN5	Enhancer of rudimentary homolog	biological regulation;biosynthetic process;cell cycle;cellular biosynthetic process;cellular metabolic process;cellular nitrogen compound biosynthetic process;cellular nitrogen compound metabolic process;cellular process;heterocycle biosynthetic process;heterocycle metabolic process;metabolic process;nitrogen compound metabolic process;nucleobase-containing compound biosynthetic process;nucleobas…			Cellcycle;Completeproteome;Referenceproteome	2	2	2	23.1	23.1	23.1	12.259	0	18.705	1398000000	22	0.0739937	1.88414	+	0.292389	0.893385		0.313894	0.990755		22.0298	22.8856	20.6451	21.83	21.8777	24.9527	24.7055	22.1394	24.9833	21.8094	21.8002	22.4192	25.0125	22.6636
Erlin1	B1WBY7	B1WBY7		catabolic process;cellular catabolic process;cellular macromolecule catabolic process;cellular macromolecule metabolic process;cellular metabolic process;cellular process;ER-associated protein catabolic process;macromolecule catabolic process;macromolecule metabolic process;metabolic process;modification-dependent macromolecule catabolic process;modification-dependent protein catabolic process;pr…		cell part;cytoplasmic part;endoplasmic reticulum membrane;endoplasmic reticulum part;intracellular organelle part;intracellular part;macromolecular complex;membrane;membrane part;organelle membrane;organelle part;protein complex	Completeproteome;Proteomicsidentification;Referenceproteome	6	5	5	17.2	13.8	13.8	39.266	0	15.412	727180000	25	0.00338049	2.70189	+	5.62e-06	3.09659	+	0.491662	-0.394702		22.3154	21.8255	21.5327	22.4019	25.9177	25.3298	22.7987	24.8309	24.7266	25.2481	24.8862	25.4884	25.3256	24.629
Erlin2	B5DEH2	B5DEH2	Erlin-2	catabolic process;cellular catabolic process;cellular macromolecule catabolic process;cellular macromolecule metabolic process;cellular metabolic process;cellular process;ER-associated protein catabolic process;macromolecule catabolic process;macromolecule metabolic process;metabolic process;modification-dependent macromolecule catabolic process;modification-dependent protein catabolic process;pr…		cell part;cytoplasmic part;endoplasmic reticulum membrane;endoplasmic reticulum part;extracellular membrane-bounded organelle;extracellular organelle;extracellular region part;extracellular vesicular exosome;integral to membrane;intracellular organelle part;intracellular part;intrinsic to membrane;macromolecular complex;membrane;membrane part;membrane-bounded organelle;membrane-bounded vesicle;or…	Completeproteome;Endoplasmicreticulum;Glycoprotein;Membrane;Referenceproteome;Signal-anchor;Transmembrane;Transmembranehelix	7	7	6	21.2	21.2	17.7	37.71	0	227.47	1930800000	49	2.26e-07	5.02557	+	6.06e-08	4.9233	+	0.573151	0.102274		21.7264	21.1728	20.7303	20.9612	26.5528	26.2247	26.1728	25.6116	26.3043	25.9111	25.8867	26.2059	26.2925	26.0585
Fabp5	P55053;REV__Q00715;REV__M0RBQ5;REV__M0R4L7;REV__G3V9C7;REV__G3V8B3;REV__D4A817;REV__D3ZWM5;REV__D3ZNZ9;REV__D3ZLY9;REV__A0A0G2JXE0;REV__Q00729;REV__D3ZNH4;REV__A0A0G2JXI9	P55053	Fatty acid-binding protein, epidermal	alcohol metabolic process;amine metabolic process;biosynthetic process;carbohydrate metabolic process;carbohydrate transport;cellular amine metabolic process;cellular biogenic amine metabolic process;cellular biosynthetic process;cellular carbohydrate metabolic process;cellular lipid metabolic process;cellular metabolic process;cellular nitrogen compound metabolic process;cellular process;establi…	binding;carboxylic acid binding;fatty acid binding;lipid binding;monocarboxylic acid binding;transporter activity	cell part;cytoplasm;extracellular membrane-bounded organelle;extracellular organelle;extracellular region part;extracellular vesicular exosome;intracellular part;membrane-bounded organelle;membrane-bounded vesicle;organelle;vesicle	Acetylation;Completeproteome;Cytoplasm;Directproteinsequencing;Disulfidebond;Lipid-binding;Phosphoprotein;Referenceproteome;Transport	3	3	3	21.5	21.5	21.5	15.059	0	52.671	1747700000	26	0.0687264	1.34416	+	0.121121	1.04256	+	0.287659	0.301602		22.5627	25.6549	24.2455	24.7501	25.0338	26.2598	25.836	25.2204	25.8873	25.3377	24.9566	25.2153	25.7932	25.4265
Fam171a2	D3ZT47	D3ZT47					Completeproteome;Referenceproteome	3	3	3	3.8	3.8	3.8	87.419	0	4.2066	203140000	12	0.0128898	1.9642	+	0.000889802	1.94763	+	0.972478	0.0165688		21.8249	22.0124	20.9894	20.4876	21.5666	24.111	23.6443	23.5258	23.6162	23.2711	22.9887	23.0189	23.7768	23.3254
Far1	A0A096MJJ7;A0A096MJW2;A0A0H2UHL1;Q66H50	A0A096MJJ7;A0A096MJW2;A0A0H2UHL1;Q66H50	Fatty acyl-CoA reductase 1	acyl-CoA metabolic process;biosynthetic process;carboxylic acid biosynthetic process;carboxylic acid metabolic process;cellular biosynthetic process;cellular ketone metabolic process;cellular lipid metabolic process;cellular metabolic process;cellular process;coenzyme metabolic process;cofactor metabolic process;fatty acid biosynthetic process;fatty acid metabolic process;fatty-acyl-CoA metabolic…	catalytic activity;fatty-acyl-CoA reductase (alcohol-forming) activity;oxidoreductase activity;oxidoreductase activity, acting on the aldehyde or oxo group of donors;oxidoreductase activity, acting on the aldehyde or oxo group of donors, NAD or NADP as acceptor	cell part;cytoplasmic part;integral to membrane;intracellular membrane-bounded organelle;intracellular organelle;intracellular organelle part;intracellular part;intrinsic to membrane;membrane;membrane part;membrane-bounded organelle;microbody;microbody membrane;microbody part;organelle;organelle membrane;organelle part;peroxisomal membrane;peroxisomal part;peroxisome	Completeproteome;Lipidbiosynthesis;Lipidmetabolism;Membrane;NADP;Oxidoreductase;Peroxisome;Referenceproteome;Transmembrane;Transmembranehelix	3	3	3	17.8	17.8	17.8	24.309	0	6.7348	310470000	16	0.0294223	1.87426	+	4.89e-05	2.74284	+	0.165744	-0.868587		20.436	21.2079	21.9561	21.3841	24.268	24.3444	22.5569	21.3814	23.0506	24.3193	23.8204	24.2696	23.6925	23.8424
Farp1	F1LYQ8	F1LYQ8	FERM, RhoGEF and pleckstrin domain-containing protein 1	anatomical structure morphogenesis;biological regulation;cell part morphogenesis;cell projection morphogenesis;cell projection organization;cellular component assembly;cellular component assembly at cellular level;cellular component morphogenesis;cellular component organization;cellular component organization at cellular level;cellular component organization or biogenesis;cellular component organ…	binding;enzyme binding;enzyme regulator activity;GTPase binding;GTPase regulator activity;guanyl-nucleotide exchange factor activity;nucleoside-triphosphatase regulator activity;protein binding;Rac GTPase binding;Rac guanyl-nucleotide exchange factor activity;Ras GTPase binding;Ras guanyl-nucleotide exchange factor activity;Rho GTPase binding;Rho guanyl-nucleotide exchange factor activity;small G…	cell junction;cell part;cell projection;cell projection part;cytoplasmic part;cytoskeleton;cytosol;dendrite;dendritic spine;extrinsic to internal side of plasma membrane;extrinsic to membrane;extrinsic to plasma membrane;filopodium;intracellular non-membrane-bounded organelle;intracellular organelle;intracellular part;membrane part;neuron projection;neuron spine;non-membrane-bounded organelle;org…	Celljunction;Cellmembrane;Cellprojection;Completeproteome;Cytoplasm;Developmentalprotein;Guanine-nucleotidereleasingfactor;Membrane;Phosphoprotein;Referenceproteome;Repeat;Synapse;Synaptosome	6	6	6	9.2	9.2	9.2	118.84	0	24.744	1090700000	33	2.52e-06	3.79396	+	1.18e-06	3.61187	+	0.33667	0.182088		21.132	21.4781	22.0554	20.9594	25.0268	25.4727	25.2235	24.7103	25.5676	25.046	24.7323	24.9212	25.1857	25.2053
Farsa	Q505J8;D4A3K3	Q505J8	Phenylalanine--tRNA ligase alpha subunit	amine metabolic process;amino acid activation;anatomical structure development;anatomical structure morphogenesis;apical protein localization;asymmetric protein localization;biological regulation;branching morphogenesis of a tube;carboxylic acid metabolic process;cell differentiation;cell junction assembly;cell junction organization;cell-cell junction assembly;cell-cell junction organization;cell…	adenyl nucleotide binding;adenyl ribonucleotide binding;aminoacyl-tRNA ligase activity;ATP binding;binding;catalytic activity;ligase activity;ligase activity, forming aminoacyl-tRNA and related compounds;ligase activity, forming carbon-oxygen bonds;nucleic acid binding;nucleotide binding;phenylalanine-tRNA ligase activity;purine nucleotide binding;purine ribonucleoside triphosphate binding;purine…	adherens junction;anchoring junction;cell junction;cell part;cell-cell adherens junction;cell-cell junction;cytoplasmic part;cytosol;intracellular part;macromolecular complex;membrane;phenylalanine-tRNA ligase complex;protein complex	Acetylation;Aminoacyl-tRNAsynthetase;ATP-binding;Completeproteome;Cytoplasm;Directproteinsequencing;Ligase;Nucleotide-binding;Phosphoprotein;Proteinbiosynthesis;Proteomicsidentification;Referenceproteome;SH3domain	8	8	8	23	23	23	57.719	0	219.92	4485600000	69	7.92e-08	6.45164	+	8.47e-08	5.85772	+	0.00503275	0.593915		21.0714	21.6886	20.7491	20.395	27.3185	27.7083	27.7596	27.0964	27.2556	26.7136	26.6017	27.088	26.9246	26.8409
Fasn	P12785	P12785	Fatty acid synthase;[Acyl-carrier-protein] S-acetyltransferase;[Acyl-carrier-protein] S-malonyltransferase;3-oxoacyl-[acyl-carrier-protein] synthase;3-oxoacyl-[acyl-carrier-protein] reductase;3-hydroxyacyl-[acyl-carrier-protein] dehydratase;Enoyl-[acyl-carrier-protein] reductase;Oleoyl-[acyl-carrier-protein] hydrolase	acetyl-CoA metabolic process;biosynthetic process;carboxylic acid biosynthetic process;carboxylic acid metabolic process;cell differentiation;cellular biosynthetic process;cellular developmental process;cellular ketone metabolic process;cellular lipid metabolic process;cellular metabolic process;cellular process;cellular response to chemical stimulus;cellular response to cytokine stimulus;cellula…	[acyl-carrier-protein] S-acetyltransferase activity;[acyl-carrier-protein] S-malonyltransferase activity;3-hydroxyacyl-[acyl-carrier-protein] dehydratase activity;3-hydroxyoctanoyl-[acyl-carrier-protein] dehydratase activity;3-hydroxypalmitoyl-[acyl-carrier-protein] dehydratase activity;3-oxoacyl-[acyl-carrier-protein] reductase (NADPH) activity;3-oxoacyl-[acyl-carrier-protein] synthase activity;…	cell part;cytoplasmic membrane-bounded vesicle;cytoplasmic part;cytoplasmic vesicle;cytosol;extracellular membrane-bounded organelle;extracellular organelle;extracellular region part;extracellular vesicular exosome;glycogen granule;Golgi apparatus;intracellular membrane-bounded organelle;intracellular organelle;intracellular part;melanosome;membrane;membrane-bounded organelle;membrane-bounded ves…	3D-structure;Acetylation;Completeproteome;Cytoplasm;Fattyacidbiosynthesis;Fattyacidmetabolism;Hydrolase;Lipidbiosynthesis;Lipidmetabolism;Lyase;Multifunctionalenzyme;NAD;NADP;Oxidoreductase;Phosphopantetheine;Phosphoprotein;Pyridoxalphosphate;Referenceproteome;Transferase	8	8	8	4.7	4.7	4.7	272.65	0	19.389	593120000	32	5.69e-05	2.86591	+	0.000144683	2.67369	+	0.452053	0.192218		22.6546	21.135	21.4804	21.8498	24.6726	24.8924	24.9815	24.1307	24.552	24.4744	23.8237	25.0309	24.5097	24.4294
Fbl	P22509	P22509	rRNA 2-O-methyltransferase fibrillarin	box C/D snoRNA 3'-end processing;box C/D snoRNA metabolic process;box C/D snoRNA processing;cellular macromolecule metabolic process;cellular metabolic process;cellular nitrogen compound metabolic process;cellular process;macromolecule metabolic process;macromolecule methylation;macromolecule modification;metabolic process;methylation;ncRNA 3'-end processing;ncRNA metabolic process;ncRNA processi…	binding;catalytic activity;methyltransferase activity;nucleic acid binding;RNA binding;RNA methyltransferase activity;rRNA methyltransferase activity;S-adenosylmethionine-dependent methyltransferase activity;transferase activity;transferase activity, transferring one-carbon groups	box C/D snoRNP complex;Cajal body;cell part;dense fibrillar component;intracellular non-membrane-bounded organelle;intracellular organelle;intracellular organelle part;intracellular part;macromolecular complex;non-membrane-bounded organelle;nuclear body;nuclear part;nucleolar part;nucleolus;nucleoplasm part;organelle;organelle part;preribosome;ribonucleoprotein complex;small nucleolar ribonucleop…	Completeproteome;Directproteinsequencing;Methylation;Methyltransferase;Nucleus;Phosphoprotein;Referenceproteome;Ribonucleoprotein;RNA-binding;rRNAprocessing;S-adenosyl-L-methionine;Transferase	6	5	5	24.2	21.7	21.7	34.221	0	29.577	3452100000	55	1.05e-07	5.06887	+	1.9e-08	4.91255	+	0.424381	0.156321		21.7495	21.1233	21.2764	21.7462	26.9388	26.7756	26.3471	26.0263	26.6259	26.1501	26.3351	26.3977	26.7117	26.3375
Fbll1	D3ZVA5	D3ZVA5		box C/D snoRNA 3'-end processing;box C/D snoRNA metabolic process;box C/D snoRNA processing;cellular macromolecule metabolic process;cellular metabolic process;cellular nitrogen compound metabolic process;cellular process;macromolecule metabolic process;macromolecule methylation;macromolecule modification;metabolic process;methylation;ncRNA 3'-end processing;ncRNA metabolic process;ncRNA processi…	binding;catalytic activity;methyltransferase activity;nucleic acid binding;RNA binding;RNA methyltransferase activity;rRNA methyltransferase activity;S-adenosylmethionine-dependent methyltransferase activity;transferase activity;transferase activity, transferring one-carbon groups	box C/D snoRNP complex;Cajal body;cell part;intracellular organelle part;intracellular part;macromolecular complex;nuclear body;nuclear part;nucleolar part;nucleoplasm part;organelle part;preribosome;ribonucleoprotein complex;small nucleolar ribonucleoprotein complex;small-subunit processome	Completeproteome;Referenceproteome	7	7	7	22.5	22.5	22.5	33.853	0	23.444	2039700000	43	9.09e-06	3.62585	+	4e-06	3.72557	+	0.699932	-0.0997192		21.9853	22.0754	21.167	21.0898	25.418	25.6627	25.3033	24.5047	25.1376	24.8314	25.0562	25.547	25.6594	25.4309
Fdps	P05369;F1LND7;A0A0G2JXT3;Q7TPK0	P05369;F1LND7;A0A0G2JXT3;Q7TPK0	Farnesyl pyrophosphate synthase	alcohol biosynthetic process;alcohol metabolic process;anatomical structure development;biological regulation;biosynthetic process;cellular biosynthetic process;cellular lipid metabolic process;cellular metabolic process;cellular process;cellular response to chemical stimulus;cellular response to fatty acid;cellular response to lipid;cellular response to organic substance;cellular response to sti…	binding;catalytic activity;cation binding;dimethylallyltranstransferase activity;geranyltranstransferase activity;ion binding;metal ion binding;prenyltransferase activity;transferase activity;transferase activity, transferring alkyl or aryl (other than methyl) groups	cell part;cytoplasmic part;intracellular membrane-bounded organelle;intracellular organelle;intracellular organelle lumen;intracellular organelle part;intracellular part;membrane-bounded organelle;membrane-enclosed lumen;microbody;mitochondrial matrix;mitochondrial part;organelle;organelle lumen;organelle part;peroxisome	Acetylation;Cholesterolbiosynthesis;Cholesterolmetabolism;Completeproteome;Cytoplasm;Isoprenebiosynthesis;Lipidbiosynthesis;Lipidmetabolism;Magnesium;Metal-binding;Proteomicsidentification;Referenceproteome;Steroidbiosynthesis;Steroidmetabolism;Sterolbiosynthesis;Sterolmetabolism;Transferase	2	2	2	9.1	9.1	9.1	40.829	0	9.6797	331690000	21	0.000731751	2.34057	+	0.00233259	2.12719	+	0.648377	0.213383		22.4235	21.7024	21.9975	21.1155	23.381	24.6927	24.2851	23.562	24.8306	24.8949	23.1281	23.5518	24.6013	23.5085
Flot2	Q9Z2S9;Q5XIW9;A0A0G2JXA8;Q9Z2S9-3;Q9Z2S9-2	Q9Z2S9;Q5XIW9;A0A0G2JXA8;Q9Z2S9-3;Q9Z2S9-2	Flotillin-2	biological adhesion;biological regulation;cell adhesion;cellular process;establishment of localization;establishment of protein localization;establishment of protein localization in membrane;establishment of protein localization in plasma membrane;negative regulation of biological process;negative regulation of gene expression;negative regulation of macromolecule metabolic process;negative regula…	binding;enzyme binding;glutamate receptor binding;ionotropic glutamate receptor binding;protease binding;protein binding;receptor binding	acrosomal membrane;adherens junction;anchoring junction;caveola;cell junction;cell part;cell-substrate adherens junction;cell-substrate junction;cytoplasmic membrane-bounded vesicle;cytoplasmic part;cytoplasmic vesicle;cytoplasmic vesicle membrane;cytoplasmic vesicle part;endocytic vesicle;endosome;extracellular membrane-bounded organelle;extracellular organelle;extracellular region part;extracel…	Alternativesplicing;Celladhesion;Completeproteome;Endosome;Lipoprotein;Membrane;Palmitate;Phosphoprotein;Referenceproteome	4	4	4	15.2	15.2	15.2	47.037	0	17.949	753950000	22	1.95e-05	3.61597	+	4.04e-05	3.27932	+	0.125431	0.336653		20.9547	21.16	22.1949	22.4252	25.7997	25.0731	25.115	25.1544	25.3562	24.9915	24.7375	25.5116	24.778	24.7965
Fmr1	Q80WE1;A0A0G2JZV8;Q80WE1-2	Q80WE1;A0A0G2JZV8;Q80WE1-2	Fragile X mental retardation protein 1 homolog	anatomical structure development;biological regulation;central nervous system development;developmental process;establishment of localization;establishment of RNA localization;mRNA transport;negative regulation of biological process;negative regulation of biosynthetic process;negative regulation of cellular biosynthetic process;negative regulation of cellular macromolecule biosynthetic process;ne…	binding;mRNA binding;nucleic acid binding;RNA binding	cell body;cell part;cell projection;cell projection part;cytoplasmic part;dendrite;dendritic shaft;dendritic spine;intracellular membrane-bounded organelle;intracellular non-membrane-bounded organelle;intracellular organelle;intracellular organelle part;intracellular part;macromolecular complex;membrane;membrane-bounded organelle;mRNA cap binding complex;neuron projection;neuron spine;neuronal RN…	Acetylation;Alternativesplicing;Completeproteome;Cytoplasm;Methylation;mRNAtransport;Nucleus;Phosphoprotein;Referenceproteome;Repeat;Repressor;RNA-binding;Transport	3	3	3	5.1	5.1	5.1	66.78	0	2.7016	102230000	8	0.00179715	1.78729	+	0.0441345	0.977762	+	0.0866168	0.809526		20.7712	21.5637	20.7939	21.5013	23.5666	23.088	23.4237	22.5608	22.0849	22.4839	21.8769	21.5911	23.1765	21.5479
Fscn1	P85845;A0A0G2KAM4	P85845;A0A0G2KAM4	Fascin	actin cytoskeleton organization;actin filament bundle assembly;actin filament organization;actin filament-based process;anatomical structure development;cell communication;cell migration;cell motility;cellular component assembly;cellular component assembly at cellular level;cellular component movement;cellular component organization;cellular component organization at cellular level;cellular compo…	actin binding;binding;cytoskeletal protein binding;protein binding	actin filament bundle;actomyosin;cell junction;cell part;cell projection;cell projection part;cytoplasm;cytoplasmic part;cytoskeletal part;cytosol;dendrite;filopodium;growth cone;intracellular organelle part;intracellular part;invadopodium;lamellipodium;membrane;microvillus;neuron projection;organelle part;plasma membrane;ruffle;site of polarized growth;stress fiber	Acetylation;Actin-binding;Celljunction;Cellprojection;Completeproteome;Cytoplasm;Cytoskeleton;Phosphoprotein;Referenceproteome	4	4	4	11	11	11	54.49	0	8.3182	275680000	22	0.0363156	1.63667	+	0.0101636	1.26916	+	0.534768	0.367512		22.4587	21.3063	21.4783	21.2727	22.8463	24.6043	22.6912	21.8796	24.307	23.1538	22.4114	23.2068	23.4583	22.2605
G3bp2	Q6AY21	Q6AY21		establishment of localization;transport	binding;nucleic acid binding;nucleotide binding	cell part;intracellular	Completeproteome;Proteomicsidentification;Referenceproteome	7	7	7	21.4	21.4	21.4	50.77	0	15.959	852780000	30	0.000481915	2.88102	+	1.52e-06	3.29435	+	0.30745	-0.413327		21.6667	22.2378	21.3735	21.144	24.687	25.2199	23.1688	24.2369	25.1198	25.0491	24.7552	24.7415	25.071	24.8822
Gap43	P07936	P07936	Neuromodulin	anatomical structure development;anatomical structure morphogenesis;axon choice point recognition;biological regulation;cell differentiation;cell fate commitment;cell recognition;cellular developmental process;cellular process;developmental growth;developmental process;glial cell differentiation;growth;nervous system development;neuron recognition;regeneration;regulation of biological process;reg…	binding;calmodulin binding;carboxylic acid binding;fatty acid binding;lipid binding;lysophosphatidic acid binding;monocarboxylic acid binding;phosphatidylserine binding;phospholipid binding;protein binding	axon;cell junction;cell part;cell projection;cell projection membrane;cell projection part;cytoplasm;cytoskeletal part;filopodium membrane;growth cone;growth cone membrane;intracellular organelle part;intracellular part;membrane part;neuron projection;organelle part;plasma membrane part;postsynaptic density;site of polarized growth;synapse part	Calmodulin-binding;Celljunction;Cellmembrane;Cellprojection;Completeproteome;Developmentalprotein;Differentiation;Directproteinsequencing;Growthregulation;Lipoprotein;Membrane;Neurogenesis;Palmitate;Phosphoprotein;Referenceproteome;Synapse	12	12	12	73	73	73	23.603	0	323.31	16229000000	125	0.0349273	3.16036	+	0.0278357	3.34513	+	0.294744	-0.184771		22.0794	28.5159	26.4107	26.8037	28.9634	28.9111	29.2851	28.8881	29.5161	29.4032	29.1555	29.0688	29.1865	29.6736
Gapdh;LOC685186;Gapdh-ps2;RGD1565368;RGD1564688	P04797;M0R590;D3ZGY4;M0R660;E9PTN6;A0A0G2K8S2;E9PTV9;A0A0G2K7M1;D3ZQT0;D3ZWV2;Q498M9;F1M2N4;B1WBQ8;D3ZEN2;Q9ESV6;F1M4G6;D3ZME3;F1M269;F1M8P6;F1LUI2;F1LUV3;A0A0G2JYY8	P04797;M0R590;D3ZGY4;M0R660;E9PTN6	Glyceraldehyde-3-phosphate dehydrogenase	alcohol biosynthetic process;alcohol catabolic process;alcohol metabolic process;anatomical structure development;apoptosis;biological regulation;biosynthetic process;carbohydrate biosynthetic process;carbohydrate catabolic process;carbohydrate metabolic process;catabolic process;cell death;cell development;cell motility;cellular biosynthetic process;cellular carbohydrate biosynthetic process;cel…	binding;catalytic activity;coenzyme binding;cofactor binding;cytoskeletal protein binding;glyceraldehyde-3-phosphate dehydrogenase (NAD+) (phosphorylating) activity;microtubule binding;NAD binding;NADP binding;nucleotide binding;oxidoreductase activity;oxidoreductase activity, acting on the aldehyde or oxo group of donors;oxidoreductase activity, acting on the aldehyde or oxo group of donors, NAD…	acrosomal vesicle;cell part;cell projection;cell projection part;cilium;cytoplasm;cytoplasmic membrane-bounded vesicle;cytoplasmic part;cytoplasmic vesicle;cytoskeleton;cytosol;flagellar fibrous sheath;flagellum part;intracellular membrane-bounded organelle;intracellular non-membrane-bounded organelle;intracellular organelle;intracellular organelle part;intracellular part;membrane-bounded organel…	3D-structure;Acetylation;ADP-ribosylation;Apoptosis;Completeproteome;Cytoplasm;Cytoskeleton;Directproteinsequencing;Glycolysis;Methylation;NAD;Nucleus;Oxidoreductase;Phosphoprotein;Proteomicsidentification;Referenceproteome;S-nitrosylation;Transferase;Translationregulation;Ublconjugation	22	22	22	65.8	65.8	65.8	35.828	0	323.31	42679000000	283	1.31e-05	2.33831	+	3.12e-05	2.16624	+	0.45114	0.172069		27.275	27.7954	27.1582	27.0958	29.6811	29.906	29.9272	29.1177	29.7149	29.7089	28.9167	29.5253	29.8601	29.4756
Gdap1l1	B4F774	B4F774					Completeproteome;Referenceproteome	3	3	2	8.7	8.7	6.6	41.697	0	5.5677	272010000	18	0.00287312	2.62837	+	0.0083186	2.53594	+	0.873704	0.0924248		20.376	22.5696	20.3366	20.9204	23.9228	23.9554	23.9543	22.4033	24.1594	24.1747	21.7646	23.8685	24.2558	23.8694
Gdi1	P50398	P50398	Rab GDP dissociation inhibitor alpha	biological regulation;cellular process;cellular response to stimulus;establishment of localization;establishment of protein localization;intracellular signal transduction;negative regulation of axonogenesis;negative regulation of biological process;negative regulation of cell development;negative regulation of cell differentiation;negative regulation of cell projection organization;negative regul…	binding;enzyme activator activity;enzyme binding;enzyme regulator activity;GDP-dissociation inhibitor activity;GTPase activator activity;GTPase binding;GTPase regulator activity;nucleoside-triphosphatase regulator activity;protein binding;Rab GDP-dissociation inhibitor activity;Rab GTPase binding;Ras GTPase binding;small GTPase binding;small GTPase regulator activity	cell part;cell projection;cytoplasmic part;Golgi apparatus;intracellular membrane-bounded organelle;intracellular organelle;intracellular part;macromolecular complex;membrane-bounded organelle;midbody;myelin sheath;neuron projection;organelle;protein complex	Acetylation;Completeproteome;Cytoplasm;Directproteinsequencing;Golgiapparatus;GTPaseactivation;Referenceproteome	15	15	9	45.4	45.4	33.6	50.536	0	83.603	1745200000	60	0.0135809	2.74335	+	0.00702332	2.55186	+	0.733599	0.191491		21.1841	24.4836	21.8712	22.365	23.7514	26.2774	25.775	24.3578	25.9351	25.7868	24.6041	24.6279	25.3327	24.7877
Gdi2	P50399	P50399	Rab GDP dissociation inhibitor beta	biological regulation;cellular process;cellular response to stimulus;establishment of localization;establishment of protein localization;intracellular signal transduction;protein transport;regulation of biological process;regulation of catalytic activity;regulation of cellular process;regulation of metabolic process;regulation of molecular function;response to stimulus;signal transduction;small G…	binding;enzyme activator activity;enzyme binding;enzyme regulator activity;GDP-dissociation inhibitor activity;GTPase activator activity;GTPase binding;GTPase regulator activity;nucleoside-triphosphatase regulator activity;protein binding;Rab GDP-dissociation inhibitor activity;small GTPase binding;small GTPase regulator activity	adherens junction;anchoring junction;cell junction;cell part;cell-substrate adherens junction;cell-substrate junction;cytoplasmic part;cytosol;extracellular membrane-bounded organelle;extracellular organelle;extracellular region part;extracellular vesicular exosome;focal adhesion;Golgi apparatus;intracellular membrane-bounded organelle;intracellular organelle;intracellular part;membrane;membrane-…	Acetylation;Completeproteome;Cytoplasm;Directproteinsequencing;GTPaseactivation;Membrane;Phosphoprotein;Referenceproteome	9	3	3	20.4	8.5	8.5	50.537	0	18.858	331410000	14	0.00398703	1.98236	+	0.0887736	1.14099	+	0.0922095	0.841378		21.8844	21.2882	21.6786	23.3298	23.5847	24.8278	24.242	23.6415	23.842	23.9312	22.0441	22.5493	23.7579	23.6488
Gfap	P47819;P47819-2;A0A1W2Q6C8	P47819;P47819-2	Glial fibrillary acidic protein	anatomical structure development;anatomical structure morphogenesis;astrocyte development;astrocyte differentiation;Bergmann glial cell differentiation;biological regulation;cell development;cell differentiation;cell part morphogenesis;cell projection morphogenesis;cell projection organization;cellular component morphogenesis;cellular component organization;cellular component organization at cell…	binding;enzyme binding;integrin binding;kinase binding;protein binding;protein complex binding;receptor binding;structural constituent of cytoskeleton;structural molecule activity	cell body;cell part;cytoplasm;cytoskeletal part;intermediate filament;intracellular organelle part;intracellular part;macromolecular complex;membrane;organelle part;protein complex	Alternativesplicing;Citrullination;Coiledcoil;Completeproteome;Cytoplasm;Directproteinsequencing;Intermediatefilament;Phosphoprotein;Referenceproteome	10	7	7	26.5	19.8	19.8	49.957	0	85.7	1593300000	49	0.000401548	3.71565	+	0.000317304	3.90992	+	0.516048	-0.19427		23.6375	21.7318	20.6863	21.5407	25.1219	25.4915	25.8026	25.4016	26.2561	25.3713	25.5059	25.8109	26.5838	25.7732
Glyr1	Q5RKH0	Q5RKH0	Putative oxidoreductase GLYR1	alcohol catabolic process;alcohol metabolic process;carbohydrate catabolic process;carbohydrate metabolic process;catabolic process;cellular carbohydrate catabolic process;cellular carbohydrate metabolic process;cellular metabolic process;cellular nitrogen compound metabolic process;cellular process;coenzyme metabolic process;cofactor metabolic process;glucose catabolic process;glucose metabolic …	binding;catalytic activity;coenzyme binding;cofactor binding;DNA binding;histone binding;methylated histone residue binding;NAD binding;nucleic acid binding;nucleotide binding;oxidoreductase activity;oxidoreductase activity, acting on CH-OH group of donors;oxidoreductase activity, acting on the CH-OH group of donors, NAD or NADP as acceptor;phosphogluconate dehydrogenase (decarboxylating) activit…	cell part;cytoplasmic part;Golgi apparatus;intracellular membrane-bounded organelle;intracellular organelle;intracellular organelle part;intracellular part;membrane-bounded organelle;nuclear part;nucleoplasm;organelle;organelle part	Completeproteome;DNA-binding;NAD;Nucleus;Oxidoreductase;Phosphoprotein;Referenceproteome	3	3	3	8	8	8	60.421	0	8.23	258130000	8	0.00669048	1.68879	+	0.0466514	1.22273	+	0.147155	0.466064		22.0113	21.8189	20.3257	20.238	23.1616	22.9784	22.3753	22.6109	22.8102	22.7319	21.5253	21.914	22.6026	22.8323
Gnai1;Gnai2;Gnai3	P10824;P04897;P08753	P10824;P04897;P08753	Guanine nucleotide-binding protein G(i) subunit alpha-1;Guanine nucleotide-binding protein G(i) subunit alpha-2;Guanine nucleotide-binding protein G(k) subunit alpha	activation of MAPKK activity;activation of protein kinase activity;adenosine receptor signaling pathway;biological regulation;cAMP-mediated signaling;cell cycle;cell division;cell proliferation;cell surface receptor linked signaling pathway;cellular component organization;cellular component organization at cellular level;cellular component organization or biogenesis;cellular component organizatio…	binding;catalytic activity;cation binding;GDP binding;G-protein beta/gamma-subunit complex binding;G-protein-coupled receptor binding;GTP binding;GTPase activating protein binding;GTPase activity;guanyl nucleotide binding;guanyl ribonucleotide binding;hydrolase activity;hydrolase activity, acting on acid anhydrides;hydrolase activity, acting on acid anhydrides, in phosphorus-containing anhydrides…	cell part;centrosome;cytoplasm;cytoplasmic membrane-bounded vesicle;cytoplasmic part;cytoplasmic vesicle;cytoskeletal part;cytosol;extracellular membrane-bounded organelle;extracellular organelle;extracellular region part;extracellular vesicular exosome;extrinsic to internal side of plasma membrane;extrinsic to membrane;extrinsic to plasma membrane;Golgi apparatus part;Golgi membrane;heterotrimer…	3D-structure;Cellcycle;Celldivision;Cellmembrane;Completeproteome;Cytoplasm;Cytoskeleton;Directproteinsequencing;GTP-binding;Lipoprotein;Magnesium;Membrane;Metal-binding;Myristate;Nucleotide-binding;Nucleus;Palmitate;Polymorphism;Referenceproteome;Transducer	7	3	3	19.8	11.3	11.3	40.345	0	6.0698	421900000	11	0.000295385	3.01134	+	0.0145788	1.95236	+	0.0322634	1.05898		20.2878	22.5957	21.076	21.1253	24.4956	24.7279	24.2218	23.9976	23.9698	23.9555	22.4395	22.5032	22.918	24.3015
Gnao1	P59215;P59215-2;P29348;Q5EEY3;D3ZSS5;D4AA42;G3V8E8;A0A0G2K526;P38406	P59215;P59215-2	Guanine nucleotide-binding protein G(o) subunit alpha	activation of adenylate cyclase activity;activation of adenylate cyclase activity by dopamine receptor signaling pathway;activation of adenylate cyclase activity by G-protein signaling pathway;aging;anatomical structure development;behavior;biological regulation;calcium ion homeostasis;cAMP-mediated signaling;cation homeostasis;cell development;cell projection organization;cell proliferation;cell…	binding;catalytic activity;cation binding;corticotropin-releasing hormone receptor 1 binding;corticotropin-releasing hormone receptor binding;GDP binding;G-protein beta/gamma-subunit complex binding;G-protein coupled photoreceptor activity;G-protein coupled receptor activity;G-protein-coupled receptor binding;GTP binding;GTPase activating protein binding;GTPase activity;guanyl nucleotide binding;…	acrosomal vesicle;apical plasma membrane;axoneme;cell body;cell part;cell projection;cell projection part;cilium;cytoplasm;cytoplasmic membrane-bounded vesicle;cytoplasmic part;cytoplasmic vesicle;extracellular membrane-bounded organelle;extracellular organelle;extracellular region part;extracellular vesicular exosome;extrinsic to internal side of plasma membrane;extrinsic to membrane;extrinsic t…	Alternativesplicing;Cellmembrane;Completeproteome;Cytoplasm;Directproteinsequencing;GTP-binding;Lipoprotein;Magnesium;Membrane;Metal-binding;Myristate;Nucleotide-binding;Palmitate;Phosphoprotein;Referenceproteome;Sensorytransduction;Taste;Transducer;Vision	17	17	13	45.8	45.8	37.3	40.068	0	181.95	14770000000	151	0.000100801	2.79997	+	0.000127962	2.43115	+	0.0699366	0.368822		25.9165	26.8875	25.2876	25.5516	28.6076	28.995	29.0425	28.1695	28.7393	28.2269	28.1077	28.5458	28.4732	28.3563
Gnaq	P82471;D4AE68	P82471;D4AE68	Guanine nucleotide-binding protein G(q) subunit alpha	activation of adenylate cyclase activity;activation of adenylate cyclase activity by G-protein signaling pathway;activation of phospholipase C activity;activation of phospholipase C activity by dopamine receptor signaling pathway;activation of phospholipase C activity by G-protein coupled receptor protein signaling pathway coupled to IP3 second messenger;anatomical structure development;anatomica…	binding;catalytic activity;cation binding;enzyme activator activity;enzyme regulator activity;G-protein beta/gamma-subunit complex binding;G-protein-coupled receptor binding;GTP binding;GTPase activator activity;GTPase activity;GTPase regulator activity;guanyl nucleotide binding;guanyl ribonucleotide binding;hydrolase activity;hydrolase activity, acting on acid anhydrides;hydrolase activity, acti…	caveola;cell part;cytoplasmic part;cytosol;extracellular membrane-bounded organelle;extracellular organelle;extracellular region part;extracellular vesicular exosome;extrinsic to internal side of plasma membrane;extrinsic to membrane;extrinsic to plasma membrane;heterotrimeric G-protein complex;intracellular organelle part;intracellular part;lysosomal membrane;macromolecular complex;membrane;memb…	Completeproteome;GTP-binding;Lipoprotein;Magnesium;Membrane;Metal-binding;Nucleotide-binding;Nucleus;Palmitate;Proteomicsidentification;Referenceproteome;Transducer	8	8	6	30.9	30.9	26.5	42.144	0	32.561	1625200000	46	0.001682	3.22208	+	0.00198591	2.91127	+	0.251082	0.31081		21.6453	24.3337	21.3428	22.0201	25.5315	25.6105	26.2581	24.7973	25.5904	25.0072	25.051	25.4613	25.4638	25.2505
Gnas	P63095;M0R9J4;Q63803;A0A0G2JWA1;P63095-3;P63095-2	P63095;M0R9J4;Q63803;A0A0G2JWA1;P63095-3;P63095-2	Guanine nucleotide-binding protein G(s) subunit alpha isoforms short;Guanine nucleotide-binding protein G(s) subunit alpha isoforms XLas	activation of adenylate cyclase activity;activation of adenylate cyclase activity by adrenergic receptor signaling pathway;activation of adenylate cyclase activity by dopamine receptor signaling pathway;activation of adenylate cyclase activity by G-protein signaling pathway;adrenergic receptor signaling pathway;anatomical structure development;anatomical structure formation involved in morphogene…	adrenergic receptor binding;alpha-tubulin binding;beta-2 adrenergic receptor binding;binding;catalytic activity;cation binding;corticotropin-releasing hormone receptor 1 binding;corticotropin-releasing hormone receptor binding;cytoskeletal protein binding;D1 dopamine receptor binding;dopamine receptor binding;glutamate receptor binding;G-protein alpha-subunit binding;G-protein beta/gamma-subunit …	cell part;cell projection;cytoplasm;cytoplasmic part;cytosol;dendrite;endosome;extracellular membrane-bounded organelle;extracellular organelle;extracellular region part;extracellular vesicular exosome;extrinsic to internal side of plasma membrane;extrinsic to membrane;extrinsic to plasma membrane;heterotrimeric G-protein complex;intracellular membrane-bounded organelle;intracellular organelle;in…	ADP-ribosylation;Alternativesplicing;Cellmembrane;Coiledcoil;Completeproteome;GTP-binding;Isopeptidebond;Lipoprotein;Magnesium;Membrane;Metal-binding;Nucleotide-binding;Palmitate;Phosphoprotein;Proteomicsidentification;Referenceproteome;Transducer;Ublconjugation	6	4	4	22.1	18	18	45.663	0	18.332	347980000	15	0.00116841	2.74983	+	2.23e-05	2.49218	+	0.596506	0.257651		21.4247	21.9521	21.3278	21.0502	22.5281	25.036	24.7258	24.4165	24.2362	24.0439	23.4458	23.6478	24.1954	24.3215
Gnb1	P54311;P52287	P54311	Guanine nucleotide-binding protein G(I)/G(S)/G(T) subunit beta-1	activation of phospholipase C activity;activation of phospholipase C activity by G-protein coupled receptor protein signaling pathway coupled to IP3 second messenger;anatomical structure development;apoptosis;biological regulation;calcium ion homeostasis;cardiac muscle cell apoptosis;cation homeostasis;cell death;cell proliferation;cell surface receptor linked signaling pathway;cellular calcium i…	binding;catalytic activity;cytoskeletal protein binding;GTPase activity;hydrolase activity;hydrolase activity, acting on acid anhydrides;hydrolase activity, acting on acid anhydrides, in phosphorus-containing anhydrides;molecular transducer activity;nucleoside-triphosphatase activity;protein binding;pyrophosphatase activity;signal transducer activity;spectrin binding	cell body;cell part;cell projection;cell projection part;cilium part;cytoplasmic part;dendrite;extracellular membrane-bounded organelle;extracellular organelle;extracellular region part;extracellular vesicular exosome;extrinsic to internal side of plasma membrane;extrinsic to membrane;extrinsic to plasma membrane;heterotrimeric G-protein complex;intracellular organelle part;intracellular part;lys…	3D-structure;Acetylation;Completeproteome;Directproteinsequencing;Phosphoprotein;Referenceproteome;Repeat;Transducer;WDrepeat	15	15	7	40.9	40.9	29.1	37.377	0	323.31	6144800000	96	4.5e-08	6.70183	+	3.32e-08	6.30341	+	0.0846938	0.398415		21.9739	21.7445	20.9127	21.5263	28.2852	28.3929	28.6768	27.697	28.154	27.9047	27.3852	27.8906	28.1304	27.903
Gnb2;Gnb4	P54313;O35353;D4A752;A0A0G2K8M9	P54313;O35353	Guanine nucleotide-binding protein G(I)/G(S)/G(T) subunit beta-2;Guanine nucleotide-binding protein subunit beta-4	anatomical structure development;developmental process;substantia nigra development	calcium channel regulator activity;channel regulator activity;molecular transducer activity;signal transducer activity	adherens junction;anchoring junction;cell body;cell junction;cell part;cell-substrate adherens junction;cell-substrate junction;cytoplasmic part;extracellular membrane-bounded organelle;extracellular organelle;extracellular region part;extracellular space;extracellular vesicular exosome;focal adhesion;intracellular organelle part;intracellular part;lysosomal membrane;macromolecular complex;membra…	Acetylation;Completeproteome;Cytoplasm;Directproteinsequencing;Phosphoprotein;Proteomicsidentification;Referenceproteome;Repeat;Transducer;WDrepeat	11	3	3	32.1	10.6	10.6	37.331	0	7.8893	380340000	16	6.18e-06	2.66785	+	0.00948206	1.80338	+	0.0757409	0.864476		21.7308	21.8477	21.0054	22.0281	24.1615	24.2435	24.6516	24.1923	24.3553	23.9741	21.834	24.0851	23.5797	23.809
Gnb2l1	P63245;A0A0G2JZE6	P63245;A0A0G2JZE6	Guanine nucleotide-binding protein subunit beta-2-like 1;Guanine nucleotide-binding protein subunit beta-2-like 1, N-terminally processed	activation of protein kinase activity;activation of protein kinase C activity by G-protein coupled receptor protein signaling pathway;anatomical structure morphogenesis;biological regulation;cell cycle;cell differentiation;cell surface receptor linked signaling pathway;cellular developmental process;cellular process;cellular response to stimulus;developmental process;embryonic morphogenesis;gastr…	apoptotic protease activator activity;binding;caspase activator activity;caspase regulator activity;channel inhibitor activity;channel regulator activity;enzyme activator activity;enzyme binding;enzyme inhibitor activity;enzyme regulator activity;ion channel inhibitor activity;kinase binding;kinase inhibitor activity;kinase regulator activity;peptidase activator activity;peptidase regulator activ…	cell body;cell part;cell projection;cytoplasm;cytoplasmic part;cytoskeleton;cytosol;dendrite;extracellular membrane-bounded organelle;extracellular organelle;extracellular region part;extracellular vesicular exosome;intracellular membrane-bounded organelle;intracellular non-membrane-bounded organelle;intracellular organelle;intracellular organelle part;intracellular part;macromolecular complex;me…	Acetylation;Apoptosis;Biologicalrhythms;Cellcycle;Cellmembrane;Cellprojection;Completeproteome;Cytoplasm;Cytoskeleton;Developmentalprotein;Directproteinsequencing;Gastrulation;Growthregulation;Membrane;Nucleus;Phosphoprotein;Referenceproteome;Repeat;Translationregulation;WDrepeat	6	6	6	28.7	28.7	28.7	35.076	0	64.544	2888400000	54	2.11e-06	5.81217	+	2.53e-06	5.25891	+	0.0182115	0.553262		21.448	22.4358	20.4319	21.7935	27.1499	27.8334	27.5263	26.8778	27.31	26.6043	26.5473	27.039	26.8329	26.9076
Got2	P00507	P00507	Aspartate aminotransferase, mitochondrial	2-oxoglutarate metabolic process;amine metabolic process;aspartate family amino acid metabolic process;aspartate metabolic process;biosynthetic process;carboxylic acid metabolic process;carboxylic acid transport;cellular amine metabolic process;cellular amino acid metabolic process;cellular ketone metabolic process;cellular metabolic process;cellular nitrogen compound metabolic process;cellular p…	amine binding;amino acid binding;binding;carboxylic acid binding;catalytic activity;cofactor binding;enzyme binding;identical protein binding;kynurenine-oxoglutarate transaminase activity;L-aspartate:2-oxoglutarate aminotransferase activity;lipid binding;L-phenylalanine aminotransferase activity;L-phenylalanine:2-oxoglutarate aminotransferase activity;phospholipid binding;protein binding;protein …	cell part;cell surface;cytoplasmic part;intracellular membrane-bounded organelle;intracellular organelle;intracellular organelle lumen;intracellular organelle part;intracellular part;macromolecular complex;membrane;membrane-bounded organelle;membrane-enclosed lumen;mitochondrial inner membrane;mitochondrial matrix;mitochondrial membrane;mitochondrial part;mitochondrion;organelle;organelle inner m…	Acetylation;Aminotransferase;Cellmembrane;Completeproteome;Directproteinsequencing;Lipidtransport;Membrane;Mitochondrion;Nitration;Phosphoprotein;Pyridoxalphosphate;Referenceproteome;Transferase;Transitpeptide;Transport	4	4	4	14.7	14.7	14.7	47.314	0	24.334	453250000	10	0.269068	1.09135		0.14515	1.46199	+	0.683935	-0.370646		21.2921	23.901	22.3084	21.1084	22.0756	22.4771	24.6991	22.1121	24.8552	24.8619	22.5834	21.7876	24.7408	24.0987
Gpd1l	D3ZAP9	D3ZAP9	Glycerol-3-phosphate dehydrogenase [NAD(+)]	alcohol catabolic process;alcohol metabolic process;alditol catabolic process;alditol metabolic process;biological regulation;carbohydrate catabolic process;carbohydrate metabolic process;catabolic process;cellular carbohydrate catabolic process;cellular carbohydrate metabolic process;cellular metabolic process;cellular nitrogen compound metabolic process;cellular process;coenzyme metabolic proce…	binding;catalytic activity;channel regulator activity;coenzyme binding;cofactor binding;glycerol-3-phosphate dehydrogenase [NAD+] activity;NAD binding;nucleotide binding;oxidoreductase activity;oxidoreductase activity, acting on CH-OH group of donors;oxidoreductase activity, acting on the CH-OH group of donors, NAD or NADP as acceptor;sodium channel regulator activity	cell part;cytoplasmic part;extracellular membrane-bounded organelle;extracellular organelle;extracellular region part;extracellular vesicular exosome;glycerol-3-phosphate dehydrogenase complex;intracellular part;macromolecular complex;membrane;membrane-bounded organelle;membrane-bounded vesicle;organelle;plasma membrane;protein complex;vesicle	Completeproteome;NAD;Oxidoreductase;Proteomicsidentification;Referenceproteome	7	7	7	18.8	18.8	18.8	38.066	0	11.046	783490000	31	3.56e-08	3.40421	+	6.8e-08	3.20447	+	0.00889991	0.19974		21.9285	21.7987	21.5774	21.2677	25.0851	25.1408	25.0427	25.0393	24.9285	24.6776	24.8331	24.939	24.9214	24.8667
Gpd2	P35571;A0A0G2K1F9;A0A0G2K0Z7;F1LNI0	P35571;A0A0G2K1F9;A0A0G2K0Z7;F1LNI0	Glycerol-3-phosphate dehydrogenase, mitochondrial;Glycerol-3-phosphate dehydrogenase	alcohol biosynthetic process;alcohol catabolic process;alcohol metabolic process;alditol catabolic process;alditol metabolic process;anatomical structure development;biosynthetic process;camera-type eye development;carbohydrate biosynthetic process;carbohydrate catabolic process;carbohydrate metabolic process;catabolic process;cellular biosynthetic process;cellular carbohydrate biosynthetic proce…	binding;calcium ion binding;catalytic activity;cation binding;glycerol-3-phosphate dehydrogenase [NAD+] activity;glycerol-3-phosphate dehydrogenase activity;ion binding;metal ion binding;oxidoreductase activity;oxidoreductase activity, acting on CH-OH group of donors;oxidoreductase activity, acting on the CH-OH group of donors, NAD or NADP as acceptor;oxidoreductase activity, acting on the CH-OH …	cell part;cytoplasmic part;glycerol-3-phosphate dehydrogenase complex;intracellular membrane-bounded organelle;intracellular organelle;intracellular organelle part;intracellular part;macromolecular complex;membrane;membrane-bounded organelle;mitochondrial inner membrane;mitochondrial membrane;mitochondrial part;mitochondrion;organelle;organelle inner membrane;organelle membrane;organelle part;pro…	Calcium;Completeproteome;Directproteinsequencing;FAD;Flavoprotein;Metal-binding;Mitochondrion;Oxidoreductase;Phosphoprotein;Proteomicsidentification;Referenceproteome;Repeat;Transitpeptide	3	3	3	5.9	5.9	5.9	80.972	0	8.2707	221200000	14	0.0213994	1.83017	+	0.0537	1.02945	+	0.22637	0.800718		21.6116	21.5855	21.3409	22.5142	24.0763	24.298	21.645	23.5407	24.4062	23.1709	22.518	22.0106	22.3517	23.9114
Gpi	Q6P6V0;CON__Q3ZBD7	Q6P6V0	Glucose-6-phosphate isomerase	alcohol biosynthetic process;alcohol catabolic process;alcohol metabolic process;aldehyde biosynthetic process;aldehyde catabolic process;anatomical structure formation involved in morphogenesis;angiogenesis;behavior;biological regulation;biosynthetic process;carbohydrate biosynthetic process;carbohydrate catabolic process;carbohydrate metabolic process;catabolic process;cellular aldehyde metabol…	binding;carbohydrate binding;catalytic activity;glucose-6-phosphate isomerase activity;intramolecular oxidoreductase activity;intramolecular oxidoreductase activity, interconverting aldoses and ketoses;intramolecular transferase activity;isomerase activity;monosaccharide binding;sugar binding	cell part;cell projection;cytoplasm;cytoplasmic part;cytosol;extracellular membrane-bounded organelle;extracellular organelle;extracellular region part;extracellular space;extracellular vesicular exosome;intracellular organelle part;intracellular part;membrane;membrane-bounded organelle;membrane-bounded vesicle;neuron projection;nuclear part;nucleoplasm;organelle;organelle part;plasma membrane;ve…	Acetylation;Angiogenesis;Completeproteome;Cytokine;Cytoplasm;Gluconeogenesis;Glycolysis;Growthfactor;Isomerase;Phosphoprotein;Referenceproteome;Secreted;Ublconjugation	6	6	6	17.7	17.7	17.7	62.826	0	111.41	1131700000	36	0.3329	1.27245		0.272882	1.258		0.988842	0.0144463		21.1836	25.1041	21.8244	24.1013	22.5982	25.8931	25.4349	22.1407	25.5621	25.468	24.7608	24.2681	24.9988	22.061
Gpm6a	Q812E9;A0A1B0GWN8;Q812E9-2	Q812E9;A0A1B0GWN8;Q812E9-2	Neuronal membrane glycoprotein M6-a	anatomical structure development;anatomical structure morphogenesis;biological regulation;calcium ion transmembrane transport;calcium ion transport;cation transport;cell differentiation;cell migration;cell motility;cell part morphogenesis;cell projection morphogenesis;cell projection organization;cellular component assembly;cellular component assembly at cellular level;cellular component morphoge…	calcium channel activity;cation channel activity;cation transmembrane transporter activity;channel activity;ion channel activity;ion transmembrane transporter activity;passive transmembrane transporter activity;substrate-specific channel activity;substrate-specific transmembrane transporter activity;substrate-specific transporter activity;transmembrane transporter activity;transporter activity	axon part;axonal growth cone;cell body;cell part;cell projection;cell projection part;dendritic spine;extracellular membrane-bounded organelle;extracellular organelle;extracellular region part;extracellular vesicular exosome;filopodium;growth cone;integral to membrane;intrinsic to membrane;membrane;membrane part;membrane-bounded organelle;membrane-bounded vesicle;neuron projection;neuron spine;ne…	Acetylation;Alternativesplicing;Cellmembrane;Cellprojection;Completeproteome;Disulfidebond;Glycoprotein;Membrane;Neurogenesis;Referenceproteome;Transmembrane;Transmembranehelix	2	2	2	5.8	5.8	5.8	31.195	0	3.7516	397400000	7	0.053135	1.81957	+	0.0883646	2.53618	+	0.578753	-0.716616		21.3061	22.0612	20.4182	22.3324	22.8752	22.4245	23.3787	22.4036	25.6631	21.7755	21.1272	25.5212	25.6128	26.2915
Gspt2;Gspt1	A0A096MJE3;Q6AYD5	A0A096MJE3;Q6AYD5			binding;catalytic activity;GTP binding;GTPase activity;guanyl nucleotide binding;guanyl ribonucleotide binding;hydrolase activity;hydrolase activity, acting on acid anhydrides;hydrolase activity, acting on acid anhydrides, in phosphorus-containing anhydrides;nucleoside-triphosphatase activity;nucleotide binding;purine nucleotide binding;purine ribonucleoside triphosphate binding;purine ribonucleo…		Completeproteome;GTP-binding;Nucleotide-binding;Proteomicsidentification;Referenceproteome	4	4	4	7.6	7.6	7.6	69.232	0	8.5697	470840000	22	0.00084934	2.03624	+	0.00151971	1.93447	+	0.431321	0.101769		22.6231	21.225	21.7223	23.034	24.1925	24.2938	24.1371	24.2695	24.0437	24.1728	23.6737	24.224	24.3314	24.0259
Gstp1	P04906	P04906	Glutathione S-transferase P	anatomical structure development;anatomical structure morphogenesis;biological regulation;cell communication;cell development;cell proliferation;cellular developmental process;cellular metabolic process;cellular process;cellular response to biotic stimulus;cellular response to cell-matrix adhesion;cellular response to chemical stimulus;cellular response to corticosteroid stimulus;cellular respons…	amine binding;amino acid binding;binding;carboxylic acid binding;catalytic activity;drug binding;enzyme binding;enzyme regulator activity;glutathione binding;glutathione transferase activity;JUN kinase binding;kinase binding;kinase regulator activity;modified amino acid binding;peptide binding;protein binding;protein kinase binding;transferase activity;transferase activity, transferring alkyl or …	cell part;cytoplasm;cytoplasmic part;cytosol;intracellular;intracellular membrane-bounded organelle;intracellular organelle;intracellular part;macromolecular complex;membrane;membrane-bounded organelle;mitochondrion;nucleus;organelle;plasma membrane;protein complex	Acetylation;Completeproteome;Cytoplasm;Directproteinsequencing;Mitochondrion;Nucleus;Phosphoprotein;Referenceproteome;Transferase	2	2	2	18.6	18.6	18.6	23.439	0	6.3476	414760000	16	0.870071	0.115652		0.226569	1.04417		0.132893	-0.92852		21.7651	24.1232	21.5408	21.1776	22.6426	22.0757	23.2644	21.6972	21.6569	24.5551	23.2943	22.1255	23.7815	22.223
H1f0	P43278	P43278	Histone H1.0;Histone H1.0, N-terminally processed	cellular component assembly;cellular component assembly at cellular level;cellular component organization;cellular component organization at cellular level;cellular component organization or biogenesis;cellular component organization or biogenesis at cellular level;cellular macromolecular complex assembly;cellular macromolecular complex subunit organization;cellular process;chromatin organization…	binding;chromatin binding;chromatin DNA binding;DNA binding;nucleic acid binding;structure-specific DNA binding	actin cytoskeleton;cell part;chromatin;chromosomal part;cytoplasmic part;cytoskeleton;euchromatin;Golgi apparatus;intracellular membrane-bounded organelle;intracellular non-membrane-bounded organelle;intracellular organelle;intracellular organelle part;intracellular part;macromolecular complex;membrane-bounded organelle;non-membrane-bounded organelle;nuclear chromatin;nuclear chromosome part;nucl…	Acetylation;Chromosome;Citrullination;Completeproteome;DNA-binding;Nucleus;Referenceproteome	12	12	12	36.1	36.1	36.1	20.885	0	128.73	4860300000	62	0.00671181	1.89349	+	0.0546298	1.78443	+	0.88336	0.109054		20.7064	21.3317	22.2819	20.9904	22.8809	24.2711	23.6223	23.1424	22.1887	23.7522	21.4847	21.7326	24.0169	24.5739
H1fx	D3ZIX4	D3ZIX4		cellular component assembly;cellular component assembly at cellular level;cellular component organization;cellular component organization at cellular level;cellular component organization or biogenesis;cellular component organization or biogenesis at cellular level;cellular macromolecular complex assembly;cellular macromolecular complex subunit organization;cellular process;chromatin organization…	binding;DNA binding;nucleic acid binding	cell part;chromosomal part;intracellular non-membrane-bounded organelle;intracellular organelle;intracellular organelle part;intracellular part;macromolecular complex;non-membrane-bounded organelle;nuclear part;nucleolus;nucleosome;organelle;organelle part;protein-DNA complex	Chromosome;Completeproteome;DNA-binding;Nucleus;Referenceproteome	5	5	5	28.1	28.1	28.1	20.488	0	19.701	291250000	13	0.350337	0.492395		0.0848919	0.958909	+	0.333239	-0.466514		21.1238	22.5976	21.9074	21.0426	21.9519	22.4952	23.253	21.731	21.3702	21.5996	22.4979	23.4774	23.0082	22.5506
H2afx	D3ZXP3	D3ZXP3	Histone H2A	aging;anatomical structure development;biological regulation;cell aging;cell cycle checkpoint;cellular macromolecule metabolic process;cellular metabolic process;cellular nitrogen compound metabolic process;cellular process;cellular response to abiotic stimulus;cellular response to gamma radiation;cellular response to ionizing radiation;cellular response to radiation;cellular response to stimulus…	binding;damaged DNA binding;DNA binding;nucleic acid binding	cell part;chromatin;chromosomal part;chromosome;chromosome, telomeric region;condensed chromosome;condensed nuclear chromosome;extracellular membrane-bounded organelle;extracellular organelle;extracellular region part;extracellular vesicular exosome;germ cell nucleus;intracellular membrane-bounded organelle;intracellular non-membrane-bounded organelle;intracellular organelle;intracellular organel…	Chromosome;Completeproteome;DNA-binding;Nucleosomecore;Nucleus;Proteomicsidentification;Referenceproteome	8	4	3	53.1	32.2	16.1	15.114	0	181.15	1009200000	19	0.0487192	1.80718	+	0.00678922	1.67567	+	0.819691	0.131511		22.3052	21.9674	20.7213	23.0724	22.2895	24.2571	25.5906	23.1839	23.7977	23.7221	23.3498	23.8137	23.7209	23.8546
H2afy	Q02874;A0A140TAB4;Q02874-2	Q02874;A0A140TAB4;Q02874-2	Core histone macro-H2A.1	biological regulation;cellular component assembly;cellular component assembly at cellular level;cellular component organization;cellular component organization at cellular level;cellular component organization or biogenesis;cellular component organization or biogenesis at cellular level;cellular macromolecular complex assembly;cellular macromolecular complex subunit organization;cellular process;…	binding;chromatin binding;chromatin DNA binding;DNA binding;double-stranded DNA binding;double-stranded methylated DNA binding;enzyme inhibitor activity;enzyme regulator activity;kinase inhibitor activity;kinase regulator activity;nucleic acid binding;protein kinase inhibitor activity;protein kinase regulator activity;protein serine/threonine kinase inhibitor activity;rDNA binding;regulatory regi…	Barr body;cell part;centromeric heterochromatin;chromatin;chromosomal part;chromosome;condensed chromosome;ESC/E(Z) complex;extracellular membrane-bounded organelle;extracellular organelle;extracellular region part;extracellular vesicular exosome;heterochromatin;histone methyltransferase complex;intracellular membrane-bounded organelle;intracellular non-membrane-bounded organelle;intracellular or…	3D-structure;Acetylation;Alternativesplicing;Chromatinregulator;Chromosome;Completeproteome;Directproteinsequencing;DNA-binding;Isopeptidebond;Methylation;Nucleosomecore;Nucleus;Phosphoprotein;Referenceproteome;Ublconjugation	14	14	12	43.9	43.9	36.9	39.503	0	323.31	2745700000	62	0.034516	1.94761	+	0.0126427	1.82737	+	0.868576	0.12024		22.6868	21.8256	21.6011	20.8591	21.9292	23.6103	25.5711	23.3077	24.0357	23.6687	22.1946	23.9775	24.5285	23.4834
H2afy2	B1WC28	B1WC28	Core histone macro-H2A	anatomical structure development;biological regulation;brain development;cellular component assembly;cellular component assembly at cellular level;cellular component organization;cellular component organization at cellular level;cellular component organization or biogenesis;cellular component organization or biogenesis at cellular level;cellular macromolecular complex assembly;cellular macromolec…	binding;chromatin binding;chromatin DNA binding;DNA binding;nucleic acid binding;regulatory region DNA binding;regulatory region nucleic acid binding;structure-specific DNA binding;transcription regulatory region DNA binding	Barr body;cell part;chromatin;chromosomal part;chromosome;ESC/E(Z) complex;extracellular membrane-bounded organelle;extracellular organelle;extracellular region part;extracellular vesicular exosome;histone methyltransferase complex;intracellular membrane-bounded organelle;intracellular non-membrane-bounded organelle;intracellular organelle;intracellular organelle part;intracellular part;macromole…	Chromatinregulator;Chromosome;Completeproteome;DNA-binding;Nucleosomecore;Nucleus;Proteomicsidentification;Referenceproteome	13	11	11	50.5	43.5	43.5	40.092	0	205.36	2355200000	61	0.00189802	2.53895	+	0.0010016	2.24448	+	0.42047	0.294461		22.5339	22.3484	20.6365	21.4775	23.0535	24.6081	24.7515	24.3297	24.6972	24.4202	23.6455	23.7414	24.1596	24.001
H2afz;H2afv	P0C0S7;A0A0A0MXW3;D4AEC0	P0C0S7;A0A0A0MXW3;D4AEC0	Histone H2A.Z;Histone H2A	cellular process;cellular response to chemical stimulus;cellular response to endogenous stimulus;cellular response to hormone stimulus;cellular response to insulin stimulus;cellular response to organic substance;cellular response to peptide hormone stimulus;cellular response to stimulus;response to chemical stimulus;response to endogenous stimulus;response to hormone stimulus;response to insulin …	binding;DNA binding;nucleic acid binding	cell part;chromosomal part;extracellular membrane-bounded organelle;extracellular organelle;extracellular region part;extracellular vesicular exosome;intracellular membrane-bounded organelle;intracellular organelle;intracellular organelle part;intracellular part;macromolecular complex;membrane-bounded organelle;membrane-bounded vesicle;nucleosome;nucleus;organelle;organelle part;protein-DNA compl…	Acetylation;Chromosome;Completeproteome;DNA-binding;Isopeptidebond;Nucleosomecore;Nucleus;Referenceproteome;Ublconjugation	3	2	2	31.2	24.2	24.2	13.553	0	65.448	4082300000	30	0.38914	0.874154		0.482186	0.600974		0.804458	0.273179		24.888	25.5807	24.4365	24.6104	26.2604	22.6008	27.2018	25.9418	26.7605	25.7554	25.9031	22.7943	26.4926	26.454
Hadha	Q64428	Q64428	Trifunctional enzyme subunit alpha, mitochondrial;Long-chain enoyl-CoA hydratase;Long chain 3-hydroxyacyl-CoA dehydrogenase	carboxylic acid catabolic process;carboxylic acid metabolic process;catabolic process;cellular catabolic process;cellular ketone metabolic process;cellular lipid catabolic process;cellular lipid metabolic process;cellular metabolic process;cellular process;fatty acid beta-oxidation;fatty acid catabolic process;fatty acid metabolic process;fatty acid oxidation;lipid catabolic process;lipid metabol…	3-hydroxyacyl-CoA dehydrogenase activity;acetyl-CoA C-acyltransferase activity;binding;C-acyltransferase activity;carbon-oxygen lyase activity;carboxylic acid binding;catalytic activity;coenzyme binding;cofactor binding;enoyl-CoA hydratase activity;fatty acid binding;fatty-acyl-CoA binding;hydro-lyase activity;lipid binding;long-chain-3-hydroxyacyl-CoA dehydrogenase activity;long-chain-enoyl-CoA …	cell part;cytoplasmic part;fatty acid beta-oxidation multienzyme complex;intracellular membrane-bounded organelle;intracellular non-membrane-bounded organelle;intracellular organelle;intracellular organelle part;intracellular part;macromolecular complex;membrane;membrane-bounded organelle;mitochondrial inner membrane;mitochondrial membrane;mitochondrial nucleoid;mitochondrial part;mitochondrion;n…	Acetylation;Completeproteome;Fattyacidmetabolism;Lipidmetabolism;Lyase;Mitochondrion;Multifunctionalenzyme;NAD;Oxidoreductase;Phosphoprotein;Referenceproteome;Transitpeptide	3	3	3	8.3	8.3	8.3	82.664	0	32.273	856390000	15	5.47e-05	4.20774	+	3.75e-05	4.22329	+	0.931089	-0.0155521		21.6926	21.9797	19.7672	21.7616	25.6217	25.7044	25.6774	24.8826	25.654	25.4353	25.3702	25.8096	25.5217	25.4811
Hadhb	Q60587;A0A0G2K330	Q60587;A0A0G2K330	Trifunctional enzyme subunit beta, mitochondrial;3-ketoacyl-CoA thiolase	carboxylic acid catabolic process;carboxylic acid metabolic process;catabolic process;cellular catabolic process;cellular ketone metabolic process;cellular lipid catabolic process;cellular lipid metabolic process;cellular metabolic process;cellular process;fatty acid beta-oxidation;fatty acid catabolic process;fatty acid metabolic process;fatty acid oxidation;lipid catabolic process;lipid metabol…	3-hydroxyacyl-CoA dehydrogenase activity;acetyl-CoA C-acyltransferase activity;binding;C-acyltransferase activity;carbon-oxygen lyase activity;carboxylic acid binding;catalytic activity;coenzyme binding;cofactor binding;enoyl-CoA hydratase activity;fatty acid binding;fatty-acyl-CoA binding;hydro-lyase activity;lipid binding;long-chain-3-hydroxyacyl-CoA dehydrogenase activity;long-chain-enoyl-CoA …	cell part;cytoplasmic part;endoplasmic reticulum;extracellular membrane-bounded organelle;extracellular organelle;extracellular region part;extracellular vesicular exosome;fatty acid beta-oxidation multienzyme complex;intracellular membrane-bounded organelle;intracellular non-membrane-bounded organelle;intracellular organelle;intracellular organelle part;intracellular part;macromolecular complex;…	Acetylation;Acyltransferase;Completeproteome;Endoplasmicreticulum;Fattyacidmetabolism;Lipidmetabolism;Membrane;Mitochondrion;Mitochondrioninnermembrane;Mitochondrionoutermembrane;Referenceproteome;Transferase;Transitpeptide	2	2	2	8.6	8.6	8.6	51.414	0	15.163	610300000	20	0.0361973	2.3748	+	0.00945275	2.91633	+	0.629869	-0.541534		21.8932	21.9556	21.5021	21.5734	24.9537	22.6535	25.4533	21.7278	25.741	21.8128	24.9099	25.3615	25.4096	25.7432
Hba1	P01946;A0A0G2JSV6;Q63910	P01946;A0A0G2JSV6	Hemoglobin subunit alpha-1/2	biological regulation;cellular component assembly;cellular component organization;cellular component organization or biogenesis;macromolecular complex assembly;macromolecular complex subunit organization;negative regulation of blood pressure;protein complex assembly;protein complex subunit organization;protein heterooligomerization;protein oligomerization;regulation of biological process;regulati…	beta-amyloid binding;binding;cation binding;heme binding;ion binding;iron ion binding;metal ion binding;organic acid binding;oxygen binding;oxygen transporter activity;protein binding;substrate-specific transporter activity;tetrapyrrole binding;transition metal ion binding;transporter activity	cell part;cytoplasmic part;cytosolic part;hemoglobin complex;intracellular part;macromolecular complex;protein complex	3D-structure;Acetylation;Completeproteome;Directproteinsequencing;Heme;Iron;Metal-binding;Oxygentransport;Phosphoprotein;Polymorphism;Proteomicsidentification;Referenceproteome;Transport	3	3	2	30.3	30.3	23.9	15.328	0	5.67	299170000	17	0.00618139	1.89012	+	2.38e-05	2.28368	+	0.3336	-0.393563		22.1579	21.6416	21.4574	20.8931	22.7351	23.1384	24.6491	22.667	23.9485	23.7958	23.7446	23.8673	23.9213	23.7769
Hbb;Hbb-b1	P02091;P11517;Q62669;A0A0G2JTW9;A0A0G2JSW3	P02091;P11517;Q62669;A0A0G2JTW9;A0A0G2JSW3	Hemoglobin subunit beta-1;Hemoglobin subunit beta-2	amine metabolic process;carboxylic acid metabolic process;cellular amine metabolic process;cellular amino acid metabolic process;cellular component assembly;cellular component organization;cellular component organization or biogenesis;cellular ketone metabolic process;cellular metabolic process;cellular modified amino acid metabolic process;cellular nitrogen compound metabolic process;cellular pr…	binding;cation binding;heme binding;hemoglobin alpha binding;hemoglobin beta binding;hemoglobin binding;ion binding;iron ion binding;metal ion binding;oxygen binding;oxygen transporter activity;protein binding;substrate-specific transporter activity;tetrapyrrole binding;transition metal ion binding;transporter activity	cell part;cytoplasmic part;cytosolic part;hemoglobin complex;intracellular part;macromolecular complex;protein complex	3D-structure;Acetylation;Completeproteome;Directproteinsequencing;Heme;Iron;Metal-binding;Oxygentransport;Phosphoprotein;Polymorphism;Proteomicsidentification;Referenceproteome;S-nitrosylation;Transport	3	3	3	15	15	15	15.979	0	9.0589	347380000	21	0.00587872	1.76621	+	0.0017825	2.1977	+	0.309043	-0.43149		21.4173	22.1892	20.5921	22.0455	22.4238	23.5211	24.1691	23.1472	23.3749	24.8485	23.2554	23.6103	23.534	23.5455
Hgs	Q9JJ50;A0A140TAH1;Q9JJ50-2	Q9JJ50;A0A140TAH1;Q9JJ50-2	Hepatocyte growth factor-regulated tyrosine kinase substrate	biological regulation;cellular component organization;cellular component organization or biogenesis;cellular localization;cellular macromolecule localization;cellular membrane organization;cellular process;cellular protein localization;endosome to lysosome transport;endosome transport;establishment of localization;establishment of localization in cell;establishment of protein localization;establi…	binding;cation binding;ion binding;metal ion binding;protein binding;protein domain specific binding	cell part;cytoplasmic membrane-bounded vesicle;cytoplasmic part;cytoplasmic vesicle;cytosol;early endosome membrane;endosomal part;endosome membrane;extracellular membrane-bounded organelle;extracellular organelle;extracellular region part;extracellular vesicular exosome;intracellular membrane-bounded organelle;intracellular organelle;intracellular organelle part;intracellular part;late endosome …	Acetylation;Alternativesplicing;Completeproteome;Cytoplasm;Endosome;Membrane;Metal-binding;Phosphoprotein;Proteintransport;Referenceproteome;Transport;Ublconjugation;Zinc;Zinc-finger	3	3	3	4.3	4.3	4.3	86.245	0	64.949	348730000	11	5.74e-06	2.64291	+	0.0604672	1.40542	+	0.0625651	1.23748		21.6855	21.8792	22.1523	22.175	24.6354	24.4841	25.1416	24.1028	24.7158	24.2867	21.7359	24.4256	22.4112	24.0328
Hint1	P62959;D4A269	P62959;D4A269	Histidine triad nucleotide-binding protein 1	biological regulation;biosynthetic process;catabolic process;cellular biosynthetic process;cellular catabolic process;cellular component organization;cellular component organization at cellular level;cellular component organization or biogenesis;cellular component organization or biogenesis at cellular level;cellular macromolecule biosynthetic process;cellular macromolecule metabolic process;cell…	binding;catalytic activity;hydrolase activity;nucleotide binding	cell part;chromatin remodeling complex;cytoplasm;histone deacetylase complex;intracellular organelle part;intracellular part;macromolecular complex;nuclear part;nucleoplasm part;organelle part;protein complex	Acetylation;Apoptosis;Completeproteome;Cytoplasm;Directproteinsequencing;Hydrolase;Nucleotide-binding;Nucleus;Referenceproteome;Transcription;Transcriptionregulation	3	3	3	50.8	50.8	50.8	13.777	0	31.014	964740000	19	0.109711	2.53663	+	0.817943	0.299444		0.0761957	2.23718		20.6557	25.8003	22.0911	21.721	25.8929	26.0384	26.0255	21.666	25.8955	22.459	21.8317	25.5605	22.451	22.0301
Hist1h1a	D4A3K5	D4A3K5	Histone H1.1	cellular component assembly;cellular component assembly at cellular level;cellular component organization;cellular component organization at cellular level;cellular component organization or biogenesis;cellular component organization or biogenesis at cellular level;cellular macromolecular complex assembly;cellular macromolecular complex subunit organization;cellular process;chromatin organization…	binding;chromatin binding;chromatin DNA binding;DNA binding;nucleic acid binding;structure-specific DNA binding	cell part;chromatin;chromosomal part;euchromatin;intracellular organelle part;intracellular part;macromolecular complex;nuclear chromatin;nuclear chromosome part;nuclear euchromatin;nuclear part;nucleosome;organelle part;protein-DNA complex	Acetylation;Chromosome;Citrullination;Completeproteome;DNA-binding;Nucleus;Phosphoprotein;Referenceproteome	13	9	9	45.8	40.7	40.7	22.004	0	50.553	4412200000	62	0.00106631	2.09109	+	0.000293063	2.25736	+	0.486153	-0.166275		21.4622	22.8545	22.0297	21.2295	23.4102	24.2002	24.5881	24.0028	23.7239	24.3361	23.8853	23.9448	24.4356	24.1548
Hist1h1b	D3ZBN0	D3ZBN0	Histone H1.5	biological regulation;cellular component assembly;cellular component assembly at cellular level;cellular component organization;cellular component organization at cellular level;cellular component organization or biogenesis;cellular component organization or biogenesis at cellular level;cellular macromolecular complex assembly;cellular macromolecular complex subunit organization;cellular process;…	binding;chromatin binding;chromatin DNA binding;DNA binding;nucleic acid binding;structure-specific DNA binding	cell part;chromatin;chromosomal part;extracellular membrane-bounded organelle;extracellular organelle;extracellular region part;extracellular vesicular exosome;heterochromatin;intracellular organelle part;intracellular part;macromolecular complex;membrane-bounded organelle;membrane-bounded vesicle;nuclear chromatin;nuclear chromosome part;nuclear heterochromatin;nuclear part;nucleosome;organelle;…	Acetylation;Chromosome;Citrullination;Completeproteome;DNA-binding;Methylation;Nucleus;Phosphoprotein;Referenceproteome	24	19	19	54.1	43.2	43.2	22.649	0	113.58	28642000000	139	1.98e-05	4.33417	+	1.94e-05	4.22423	+	0.614213	0.109942		21.9801	23.3506	23.0318	21.4678	26.5481	27.1229	27.1994	26.366	26.7223	27.0425	26.3765	26.4127	26.9287	26.6486
Hist1h1e	P15865	P15865	Histone H1.4	cellular component assembly;cellular component assembly at cellular level;cellular component organization;cellular component organization at cellular level;cellular component organization or biogenesis;cellular component organization or biogenesis at cellular level;cellular macromolecular complex assembly;cellular macromolecular complex subunit organization;cellular macromolecule metabolic proces…	binding;chromatin binding;chromatin DNA binding;DNA binding;nucleic acid binding;structure-specific DNA binding	cell part;chromatin;chromosomal part;extracellular membrane-bounded organelle;extracellular organelle;extracellular region part;extracellular vesicular exosome;heterochromatin;intracellular organelle part;intracellular part;macromolecular complex;membrane-bounded organelle;membrane-bounded vesicle;nuclear chromatin;nuclear chromosome part;nuclear heterochromatin;nuclear part;nucleosome;organelle;…	Acetylation;Chromosome;Citrullination;Completeproteome;Directproteinsequencing;DNA-binding;Methylation;Nucleus;Phosphoprotein;Referenceproteome	26	26	8	54.3	54.3	19.2	21.987	0	317	109480000000	267	0.000115808	3.86625	+	0.000114785	3.89359	+	0.889228	-0.027335		23.2101	25.8761	24.667	24.7208	28.4922	28.7048	28.7241	28.0019	28.5007	28.6685	28.2049	28.2731	28.9636	28.4503
Hist1h2bh	D3ZLY9	D3ZLY9	Histone H2B	cellular component assembly;cellular component assembly at cellular level;cellular component organization;cellular component organization at cellular level;cellular component organization or biogenesis;cellular component organization or biogenesis at cellular level;cellular macromolecular complex assembly;cellular macromolecular complex subunit organization;cellular process;chromatin organization…	binding;DNA binding;nucleic acid binding	cell part;chromosomal part;intracellular organelle part;intracellular part;macromolecular complex;nuclear chromosome part;nuclear nucleosome;nuclear part;nucleosome;organelle part;protein-DNA complex	Chromosome;Completeproteome;DNA-binding;Isopeptidebond;Nucleosomecore;Nucleus;Referenceproteome	15	2	0	71.4	17.5	0	13.92	0	59.034	2570600000	20	0.0216061	2.86766	+	0.0416511	2.20566	+	0.56985	0.662003		21.9042	20.7053	20.8966	21.656	22.4	26.1769	23.9604	25.9365	22.3172	22.2727	22.9178	23.4164	26.3862	22.4878
Hist1h4b	P62804;P62804-2	P62804	Histone H4;Osteogenic growth peptide	biological regulation;cell differentiation;cellular component assembly;cellular component assembly at cellular level;cellular component organization;cellular component organization at cellular level;cellular component organization or biogenesis;cellular component organization or biogenesis at cellular level;cellular developmental process;cellular macromolecular complex assembly;cellular macromole…	binding;DNA binding;nucleic acid binding	cell part;chromosomal part;chromosome;extracellular membrane-bounded organelle;extracellular organelle;extracellular region part;extracellular vesicular exosome;intracellular non-membrane-bounded organelle;intracellular organelle;intracellular organelle part;intracellular part;macromolecular complex;membrane;membrane-bounded organelle;membrane-bounded vesicle;non-membrane-bounded organelle;nuclea…	Acetylation;Alternativeinitiation;Chromosome;Citrullination;Completeproteome;Developmentalprotein;Differentiation;Directproteinsequencing;DNA-binding;Isopeptidebond;Methylation;Nucleosomecore;Nucleus;Osteogenesis;Phosphoprotein;Referenceproteome;Ublconjugation	16	16	16	66	66	66	11.367	0	323.31	72587000000	252	0.00262228	2.02359	+	0.00637306	1.38975	+	0.0429607	0.633838		27.0623	28.2047	26.2885	27.1805	28.6353	29.2326	29.9969	28.746	29.4273	28.6741	28.2114	28.5641	28.6944	28.7248
Hist2h2aa3	P0CC09;P02262	P0CC09;P02262	Histone H2A type 2-A;Histone H2A type 1		binding;DNA binding;nucleic acid binding	cell part;chromosomal part;extracellular membrane-bounded organelle;extracellular organelle;extracellular region part;extracellular vesicular exosome;intracellular membrane-bounded organelle;intracellular organelle;intracellular organelle part;intracellular part;macromolecular complex;membrane-bounded organelle;membrane-bounded vesicle;nucleosome;nucleus;organelle;organelle part;protein-DNA compl…	Acetylation;Chromosome;Citrullination;Completeproteome;Directproteinsequencing;DNA-binding;Isopeptidebond;Methylation;Nucleosomecore;Nucleus;Phosphoprotein;Referenceproteome;Ublconjugation	8	8	0	71.5	71.5	0	14.095	0	323.31	46679000000	94	0.0512556	3.10707	+	0.0505497	3.02906	+	0.80626	0.0780132		21.3175	27.917	25.81	26.9447	27.9455	29.3198	29.2303	27.9846	28.5417	28.7448	28.3188	28.304	28.6848	28.5794
Hist2h3c2;H3f3b;Hist1h3e;H3f3c	D3ZJ08;Q6LED0;P84245;M0RBX6;D3ZK97;A0A0G2K0N8;A0A0G2K9I5;A0A0G2K5X7	D3ZJ08;Q6LED0;P84245;M0RBX6;D3ZK97	Histone H3;Histone H3.1;Histone H3.3	anatomical structure development;biological regulation;brain development;cellular component assembly;cellular component assembly at cellular level;cellular component organization;cellular component organization at cellular level;cellular component organization or biogenesis;cellular component organization or biogenesis at cellular level;cellular macromolecular complex assembly;cellular macromolec…	binding;DNA binding;nucleic acid binding	cell part;chromosomal part;chromosome;extracellular membrane-bounded organelle;extracellular organelle;extracellular region part;extracellular vesicular exosome;intracellular membrane-bounded organelle;intracellular non-membrane-bounded organelle;intracellular organelle;intracellular organelle part;intracellular part;macromolecular complex;membrane;membrane-bounded organelle;membrane-bounded vesi…	Acetylation;Chromosome;Citrullination;Completeproteome;Directproteinsequencing;DNA-binding;Methylation;Nucleosomecore;Nucleus;Phosphoprotein;Proteomicsidentification;Referenceproteome;Ublconjugation	9	9	9	55.1	55.1	55.1	15.388	0	57.203	5051300000	52	0.000201161	3.84678	+	0.0753983	2.45097	+	0.175873	1.39581		22.6166	23.0391	24.9198	22.258	27.2945	27.1721	26.569	26.9015	27.3388	27.1211	26.4145	21.9869	26.4496	26.3247
Hist3h2ba;Hist3h2bb	D3ZNZ9;M0RBQ5	D3ZNZ9;M0RBQ5	Histone H2B	cellular component assembly;cellular component assembly at cellular level;cellular component organization;cellular component organization at cellular level;cellular component organization or biogenesis;cellular component organization or biogenesis at cellular level;cellular macromolecular complex assembly;cellular macromolecular complex subunit organization;cellular process;chromatin organization…	binding;DNA binding;nucleic acid binding	cell part;chromosomal part;intracellular organelle part;intracellular part;macromolecular complex;nuclear chromosome part;nuclear nucleosome;nuclear part;nucleosome;organelle part;protein-DNA complex	Chromosome;Completeproteome;DNA-binding;Isopeptidebond;Nucleosomecore;Nucleus;Referenceproteome	13	5	4	80.2	40.5	40.5	13.994	0	102.45	3030200000	25	0.0297435	2.63674	+	0.12027	1.81513	+	0.511233	0.821604		21.9496	22.5127	20.9771	21.7154	25.5747	23.116	25.7031	21.8535	25.8798	25.8757	22.1738	22.311	25.5885	22.07
Hk1	P05708;M0RAQ6	P05708;M0RAQ6	Hexokinase-1;Hexokinase	alcohol catabolic process;alcohol metabolic process;biological regulation;carbohydrate catabolic process;carbohydrate metabolic process;carbohydrate phosphorylation;catabolic process;cellular carbohydrate catabolic process;cellular carbohydrate metabolic process;cellular macromolecule metabolic process;cellular metabolic process;cellular process;cellular protein metabolic process;generation of pr…	adenyl nucleotide binding;adenyl ribonucleotide binding;ATP binding;ATPase activity;binding;carbohydrate binding;carbohydrate kinase activity;catalytic activity;glucokinase activity;glucose binding;hexokinase activity;hydrolase activity;hydrolase activity, acting on acid anhydrides;hydrolase activity, acting on acid anhydrides, in phosphorus-containing anhydrides;identical protein binding;kinase …	caveola;cell part;cytoplasmic part;cytosol;intracellular membrane-bounded organelle;intracellular organelle;intracellular organelle part;intracellular part;macromolecular complex;membrane;membrane part;membrane raft;membrane-bounded organelle;mitochondrial membrane;mitochondrial outer membrane;mitochondrial part;mitochondrion;organelle;organelle membrane;organelle outer membrane;organelle part;ou…	3D-structure;Acetylation;Allostericenzyme;ATP-binding;Completeproteome;Directproteinsequencing;Glycolysis;Kinase;Membrane;Mitochondrion;Mitochondrionoutermembrane;Nucleotide-binding;Proteomicsidentification;Referenceproteome;Repeat;Transferase	4	4	4	6.3	6.3	6.3	102.41	0	5.9882	416260000	19	1.37e-06	2.4876	+	1.69e-05	2.26334	+	0.222711	0.224261		21.7243	21.4726	21.3926	22.0901	23.9491	24.2941	24.2807	23.9727	24.2909	24.3224	23.6628	23.5948	24.2469	23.8394
Hmgcs1	P17425	P17425	Hydroxymethylglutaryl-CoA synthase, cytoplasmic	alcohol metabolic process;anatomical structure development;biosynthetic process;brain development;cellular biosynthetic process;cellular lipid metabolic process;cellular metabolic process;cellular process;cellular response to chemical stimulus;cellular response to cholesterol;cellular response to endogenous stimulus;cellular response to follicle-stimulating hormone stimulus;cellular response to g…	binding;catalytic activity;drug binding;hydroxymethylglutaryl-CoA synthase activity;identical protein binding;isomerase activity;organic acid binding;protein binding;protein dimerization activity;protein homodimerization activity;transferase activity;transferase activity, transferring acyl groups;transferase activity, transferring acyl groups, acyl groups converted into alkyl on transfer	cell part;cytoplasmic part;cytosol;intracellular organelle part;intracellular part;membrane;nuclear part;nucleoplasm;organelle part;plasma membrane	Acetylation;Cholesterolbiosynthesis;Cholesterolmetabolism;Completeproteome;Cytoplasm;Directproteinsequencing;Lipidbiosynthesis;Lipidmetabolism;Phosphoprotein;Referenceproteome;Steroidbiosynthesis;Steroidmetabolism;Sterolbiosynthesis;Sterolmetabolism;Transferase	7	7	7	21.5	21.5	21.5	57.433	0	50.501	1195300000	28	5.37e-06	4.24842	+	3.68e-06	4.20008	+	0.734221	0.0483345		20.5764	22.0027	20.7249	21.7533	25.8219	25.4739	25.5682	25.0734	25.6263	25.5426	25.3985	25.2935	25.4446	25.6428
Hnrnpa0	F1M3H8	F1M3H8		3'-UTR-mediated mRNA stabilization;biological regulation;cellular macromolecule metabolic process;cellular metabolic process;cellular nitrogen compound metabolic process;cellular process;defense response;inflammatory response;macromolecule metabolic process;metabolic process;mRNA metabolic process;mRNA stabilization;nitrogen compound metabolic process;nucleic acid metabolic process;nucleobase-con…	AU-rich element binding;binding;nucleic acid binding;nucleotide binding;RNA binding	cell part;intracellular organelle part;intracellular part;nuclear part;nucleoplasm;organelle part	Completeproteome;Proteomicsidentification;Referenceproteome	10	10	10	32.9	32.9	32.9	30.076	0	220.14	2828100000	94	4.54e-05	3.06395	+	9.66e-05	2.6398	+	0.0231626	0.424157		22.2199	23.1746	21.4892	22.7004	25.3419	25.8274	25.5836	25.1121	25.435	25.3682	24.822	24.9248	24.9862	25.0781
Hnrnpa1;Hnrpa1	P04256;Q6P6G9;Q5I0M7;F1M2S4;D4ACJ7;A0A0G2K3G4;F1M6C7	P04256;Q6P6G9;Q5I0M7	Heterogeneous nuclear ribonucleoprotein A1;Heterogeneous nuclear ribonucleoprotein A1, N-terminally processed	cellular macromolecule metabolic process;cellular metabolic process;cellular nitrogen compound metabolic process;cellular process;establishment of localization;establishment of localization in cell;establishment of RNA localization;intracellular transport;macromolecule metabolic process;metabolic process;mRNA metabolic process;mRNA processing;mRNA transport;nitrogen compound metabolic process;nuc…	binding;DNA binding;nucleic acid binding;nucleotide binding;RNA binding;single-stranded DNA binding;structure-specific DNA binding	cell part;cytoplasm;intracellular organelle part;intracellular part;macromolecular complex;nuclear part;nucleoplasm;organelle part;ribonucleoprotein complex;spliceosomal complex	Acetylation;Completeproteome;Cytoplasm;Directproteinsequencing;Isopeptidebond;Methylation;mRNAprocessing;mRNAsplicing;mRNAtransport;Nucleus;Phosphoprotein;Referenceproteome;Repeat;Ribonucleoprotein;RNA-binding;Spliceosome;Transport;Ublconjugation	17	17	17	45	45	45	34.212	0	128.43	7648200000	142	0.0479184	1.18492	+	0.035591	1.25071	+	0.783519	-0.0657852		23.2261	25.6734	24.8037	24.9258	25.6043	25.958	26.1913	25.2702	26.1871	26.0664	25.8088	25.5187	26.3838	25.7621
Hnrnpa2b1	F1LNF1;F1LM82;A7VJC2-4;A7VJC2;A7VJC2-3;A7VJC2-2	F1LNF1;F1LM82;A7VJC2-4;A7VJC2;A7VJC2-3;A7VJC2-2	Heterogeneous nuclear ribonucleoproteins A2/B1	anatomical structure development;biological regulation;cell differentiation;cellular developmental process;cellular macromolecule metabolic process;cellular metabolic process;cellular nitrogen compound metabolic process;cellular process;developmental process;developmental process involved in reproduction;establishment of localization;establishment of RNA localization;glial cell differentiation;go…	binding;DNA binding;nucleic acid binding;nucleotide binding;regulatory region nucleic acid binding;regulatory region RNA binding;RNA binding;sequence-specific DNA binding;single-stranded DNA binding;single-stranded telomeric DNA binding;structure-specific DNA binding;telomeric DNA binding	catalytic step 2 spliceosome;cell body;cell part;cell projection;cell projection part;chromatin;chromosomal part;cytoplasm;cytoplasmic part;intracellular membrane-bounded organelle;intracellular non-membrane-bounded organelle;intracellular organelle;intracellular organelle part;intracellular part;macromolecular complex;membrane;membrane-bounded organelle;neuron projection;neuronal cell body;neuro…	Acetylation;Alternativesplicing;Completeproteome;Cytoplasm;Methylation;mRNAprocessing;mRNAsplicing;Nucleus;Phosphoprotein;Proteomicsidentification;Referenceproteome;Repeat;Ribonucleoprotein;RNA-binding;Spliceosome	16	16	16	47.7	47.7	47.7	37.297	0	129.96	5479100000	74	0.287127	1.55658		0.176456	1.98323	+	0.285246	-0.426653		19.9673	26.4925	25.1068	25.7562	25.1996	26.7883	25.4028	25.5252	26.5204	26.7747	26.0136	25.867	26.156	26.7584
Hnrnpa3	Q6URK4	Q6URK4	Heterogeneous nuclear ribonucleoprotein A3	cellular macromolecule metabolic process;cellular metabolic process;cellular nitrogen compound metabolic process;cellular process;establishment of localization;establishment of RNA localization;macromolecule metabolic process;metabolic process;mRNA metabolic process;mRNA processing;mRNA transport;nitrogen compound metabolic process;nucleic acid metabolic process;nucleic acid transport;nucleobase-…	binding;mRNA binding;nucleic acid binding;nucleic acid transmembrane transporter activity;nucleobase-containing compound transmembrane transporter activity;nucleotide binding;RNA binding;RNA transmembrane transporter activity;substrate-specific transmembrane transporter activity;substrate-specific transporter activity;transmembrane transporter activity;transporter activity	cell part;cell projection;cytoplasm;cytoplasmic part;intracellular membrane-bounded organelle;intracellular non-membrane-bounded organelle;intracellular organelle;intracellular organelle part;intracellular part;macromolecular complex;membrane-bounded organelle;neuron projection;non-membrane-bounded organelle;nuclear part;nucleus;organelle;organelle part;ribonucleoprotein complex;RNA granule;splic…	Acetylation;Alternativesplicing;Completeproteome;Directproteinsequencing;Methylation;mRNAprocessing;mRNAsplicing;Nucleus;Phosphoprotein;Referenceproteome;Repeat;Ribonucleoprotein;RNA-binding;Spliceosome	19	19	2	54.1	54.1	8.2	39.652	0	323.31	6269200000	119	0.106425	1.67943	+	0.548124	0.810105		0.324631	0.869326		20.8109	25.638	23.5426	24.2525	24.8187	25.1868	25.241	25.2131	25.7426	21.1784	25.6746	24.7013	24.9595	25.3416
Hnrnpab	Q9QX80;Q9QX81	Q9QX80;Q9QX81		anatomical structure morphogenesis;biological regulation;cell morphogenesis;cell morphogenesis involved in differentiation;cellular component morphogenesis;cellular component organization;cellular component organization or biogenesis;cellular developmental process;cellular process;developmental process;epithelial to mesenchymal transition;positive regulation of biological process;positive regulat…	binding;nucleic acid binding;nucleotide binding	cell part;cytoplasm;intracellular membrane-bounded organelle;intracellular organelle;intracellular part;macromolecular complex;membrane-bounded organelle;nucleus;organelle;ribonucleoprotein complex;viral nucleocapsid;virion part	Completeproteome;Proteomicsidentification;Referenceproteome;Ribonucleoprotein;Viralnucleoprotein;Virion	4	4	4	15.1	15.1	15.1	30.853	0	9.6543	482340000	15	0.0121949	2.29568	+	0.0131305	2.14738	+	0.829023	0.1483		21.6766	22.3209	20.3518	20.6279	22.8301	24.3218	24.0926	21.9722	24.4831	24.1998	22.2737	22.3044	24.0378	24.1427
Hnrnpc	A0A0G2K7B3;A0A0G2JXW4;G3V9R8;A0A140TAI3	A0A0G2K7B3;A0A0G2JXW4;G3V9R8;A0A140TAI3	Heterogeneous nuclear ribonucleoprotein C	cellular macromolecule metabolic process;cellular metabolic process;cellular nitrogen compound metabolic process;cellular process;macromolecule metabolic process;metabolic process;mRNA metabolic process;mRNA processing;nitrogen compound metabolic process;nuclear mRNA splicing, via spliceosome;nucleic acid metabolic process;nucleobase-containing compound metabolic process;primary metabolic process…	binding;nucleotide binding	cell part;intracellular organelle part;intracellular part;macromolecular complex;nuclear part;organelle part;ribonucleoprotein complex;spliceosomal complex	Acetylation;Coiledcoil;Completeproteome;Isopeptidebond;mRNAprocessing;mRNAsplicing;Nucleus;Phosphoprotein;Referenceproteome;Ribonucleoprotein;RNA-binding;Spliceosome;Ublconjugation	25	25	24	51	51	48.3	33.056	0	323.31	17066000000	179	7.41e-06	3.76275	+	1.98e-07	3.59853	+	0.522488	0.164227		21.3284	22.1815	21.5054	21.428	25.2608	25.5186	25.9857	24.5343	25.5686	25.0104	25.2087	25.2355	25.2965	25.2957
Hnrnpd	Q9JJ54;Q9JJ54-2;Q9JJ54-4;Q9JJ54-3	Q9JJ54;Q9JJ54-2;Q9JJ54-4;Q9JJ54-3	Heterogeneous nuclear ribonucleoprotein D0	biological regulation;catabolic process;cellular catabolic process;cellular macromolecule catabolic process;cellular macromolecule metabolic process;cellular metabolic process;cellular nitrogen compound metabolic process;cellular process;establishment of localization;establishment of localization in cell;intracellular transport;macromolecule catabolic process;macromolecule metabolic process;metab…	binding;DNA binding;mRNA binding;nucleic acid binding;nucleotide binding;RNA binding;sequence-specific DNA binding;telomeric DNA binding	cell part;cytoplasmic part;cytosol;intracellular membrane-bounded organelle;intracellular organelle;intracellular part;macromolecular complex;membrane-bounded organelle;nucleus;organelle;ribonucleoprotein complex	Acetylation;Alternativesplicing;Biologicalrhythms;Completeproteome;Cytoplasm;Methylation;Nucleus;Phosphoprotein;Referenceproteome;Repeat;Ribonucleoprotein;RNA-binding	11	11	11	32.3	32.3	32.3	38.218	0	32.369	2227200000	76	0.000266315	3.37836	+	0.000515121	2.91356	+	0.0362436	0.464798		22.5392	20.5375	22.9653	21.7529	25.3632	25.7024	25.3338	24.7566	25.4795	24.7476	24.5912	25.1529	25.005	24.8148
Hnrnpdl	A0A0G2KAZ7;Q3SWU3	A0A0G2KAZ7;Q3SWU3	Heterogeneous nuclear ribonucleoprotein D-like	biological regulation;biosynthetic process;cellular biosynthetic process;cellular macromolecule biosynthetic process;cellular macromolecule metabolic process;cellular metabolic process;cellular nitrogen compound metabolic process;cellular process;macromolecule biosynthetic process;macromolecule metabolic process;metabolic process;nitrogen compound metabolic process;nucleic acid metabolic process;…	binding;DNA binding;nucleic acid binding;nucleotide binding;RNA binding	cell part;cytoplasm;intracellular membrane-bounded organelle;intracellular organelle;intracellular part;membrane-bounded organelle;nucleus;organelle	Acetylation;Activator;Completeproteome;Cytoplasm;DNA-binding;Methylation;Nucleus;Phosphoprotein;Referenceproteome;Repeat;Repressor;RNA-binding;Transcription;Transcriptionregulation	10	10	10	35.8	35.8	35.8	46.307	0	117.09	1469400000	41	0.0468289	1.68208	+	0.00326289	2.52183	+	0.255536	-0.83975		20.3827	22.1486	21.0707	21.5507	23.5411	23.4371	24.4508	21.7035	21.7188	24.375	24.0282	22.222	23.8352	24.5897
Hnrnpf	Q794E4	Q794E4	Heterogeneous nuclear ribonucleoprotein F;Heterogeneous nuclear ribonucleoprotein F, N-terminally processed	biological regulation;cellular macromolecule metabolic process;cellular metabolic process;cellular nitrogen compound metabolic process;cellular process;macromolecule metabolic process;metabolic process;mRNA metabolic process;mRNA processing;nitrogen compound metabolic process;nucleic acid metabolic process;nucleobase-containing compound metabolic process;primary metabolic process;regulation of bi…	binding;nucleic acid binding;nucleotide binding;protein binding;RNA binding;single-stranded RNA binding;TBP-class protein binding;transcription factor binding	cell part;intracellular membrane-bounded organelle;intracellular organelle;intracellular organelle part;intracellular part;macromolecular complex;membrane-bounded organelle;nuclear part;nucleoplasm;nucleus;organelle;organelle part;ribonucleoprotein complex;spliceosomal complex	Acetylation;Completeproteome;Directproteinsequencing;Isopeptidebond;mRNAprocessing;mRNAsplicing;Nucleus;Phosphoprotein;Referenceproteome;Repeat;Ribonucleoprotein;RNA-binding;Spliceosome;Ublconjugation	9	9	9	24.6	24.6	24.6	45.729	0	30.679	2869700000	73	1.12e-05	4.35806	+	1.17e-05	4.27275	+	0.331287	0.0853153		20.6043	22.4891	21.5477	20.6884	25.925	25.5651	25.7807	25.5618	25.6196	25.6703	25.4847	25.5633	25.5814	25.7259
Hnrnph1	Q8VHV7;A0A0G2JTG7;Q8VHV7-2;Q499R8;G3V9Q3;Q8VHV7-3	Q8VHV7;A0A0G2JTG7;Q8VHV7-2;Q499R8;G3V9Q3;Q8VHV7-3	Heterogeneous nuclear ribonucleoprotein H;Heterogeneous nuclear ribonucleoprotein H, N-terminally processed	biological regulation;cellular macromolecule metabolic process;cellular metabolic process;cellular nitrogen compound metabolic process;cellular process;macromolecule metabolic process;metabolic process;mRNA metabolic process;mRNA processing;nitrogen compound metabolic process;nucleic acid metabolic process;nucleobase-containing compound metabolic process;primary metabolic process;regulation of bi…	binding;nucleic acid binding;nucleotide binding;RNA binding	catalytic step 2 spliceosome;cell part;intracellular membrane-bounded organelle;intracellular organelle;intracellular organelle part;intracellular part;macromolecular complex;membrane;membrane-bounded organelle;nuclear part;nucleoplasm;nucleus;organelle;organelle part;ribonucleoprotein complex;spliceosomal complex;viral nucleocapsid;virion part	Acetylation;Alternativesplicing;Completeproteome;Directproteinsequencing;Methylation;mRNAprocessing;mRNAsplicing;Nucleus;Phosphoprotein;Proteomicsidentification;Referenceproteome;Repeat;Ribonucleoprotein;RNA-binding;Spliceosome;Viralnucleoprotein;Virion	12	12	4	27.2	27.2	7.6	49.188	0	285.02	7494000000	128	0.0010504	4.34336	+	0.00149886	4.05237	+	0.115748	0.290982		24.9161	24.049	21.5095	21.3027	27.3043	27.756	26.9968	27.0877	27.2937	26.9235	26.6815	27.1503	27.2628	26.9654
Hnrnph2	Q6AY09	Q6AY09	Heterogeneous nuclear ribonucleoprotein H2		binding;nucleotide binding	cell part;intracellular organelle part;intracellular part;macromolecular complex;membrane;nuclear part;nucleoplasm;organelle part;ribonucleoprotein complex	Acetylation;Completeproteome;Directproteinsequencing;Nucleus;Phosphoprotein;Referenceproteome;Repeat;Ribonucleoprotein;RNA-binding	10	2	2	24.7	5.1	5.1	49.293	0	3.2669	236750000	13	0.00459688	1.69353	+	0.127278	0.985041	+	0.261076	0.708487		21.3231	21.9088	22.0494	22.1644	23.8591	23.4838	23.7775	24.3245	22.3299	24.0507	21.8363	21.9209	23.9299	22.4946
Hnrnpk;LOC100359916	P61980;Q5D059;M0R9K1	P61980;Q5D059;M0R9K1	Heterogeneous nuclear ribonucleoprotein K	biological regulation;biosynthetic process;cellular biosynthetic process;cellular macromolecule biosynthetic process;cellular macromolecule metabolic process;cellular metabolic process;cellular nitrogen compound metabolic process;cellular process;macromolecule biosynthetic process;macromolecule metabolic process;metabolic process;mRNA metabolic process;mRNA processing;nitrogen compound metabolic …	binding;core promoter proximal region DNA binding;core promoter proximal region sequence-specific DNA binding;DNA binding;nucleic acid binding;nucleic acid binding transcription factor activity;regulatory region DNA binding;regulatory region nucleic acid binding;RNA binding;RNA polymerase II core promoter proximal region sequence-specific DNA binding;RNA polymerase II core promoter proximal regio…	adherens junction;anchoring junction;catalytic step 2 spliceosome;cell junction;cell part;cell projection;cell-substrate adherens junction;cell-substrate junction;chromatin;chromosomal part;cytoplasm;cytoskeletal part;extracellular membrane-bounded organelle;extracellular organelle;extracellular region part;extracellular vesicular exosome;focal adhesion;intracellular non-membrane-bounded organell…	Acetylation;Activator;Celljunction;Cellprojection;Completeproteome;Cytoplasm;Directproteinsequencing;DNA-binding;Glycoprotein;Isopeptidebond;Methylation;mRNAprocessing;mRNAsplicing;Nucleus;Phosphoprotein;Proteomicsidentification;Referenceproteome;Repeat;Repressor;Ribonucleoprotein;RNA-binding;Spliceosome;Transcription;Transcriptionregulation;Ublconjugation	19	19	19	50.5	50.5	50.5	50.976	0	114.36	6229100000	120	0.00179709	2.92007	+	0.00239809	2.69584	+	0.451967	0.224233		22.1058	25.019	24.1069	24.2313	27.1151	27.3174	26.3129	26.2283	26.9553	26.8328	25.8648	26.799	26.7594	26.5518
Hnrnpl	F1LQ48;F1LQ48-2;F1M040	F1LQ48;F1LQ48-2		cellular macromolecule metabolic process;cellular metabolic process;cellular nitrogen compound metabolic process;cellular process;macromolecule metabolic process;metabolic process;mRNA metabolic process;mRNA processing;nitrogen compound metabolic process;nucleic acid metabolic process;nucleobase-containing compound metabolic process;primary metabolic process;RNA metabolic process;RNA processing	binding;nucleic acid binding;nucleotide binding;RNA binding	cell part;intracellular membrane-bounded organelle;intracellular organelle;intracellular part;membrane-bounded organelle;nucleus;organelle	Completeproteome;Proteomicsidentification;Referenceproteome	23	23	1	46.9	46.9	4.2	67.902	0	265.4	9306500000	143	7.3e-05	3.42319	+	5.08e-05	3.30841	+	0.660793	0.114775		21.6744	23.002	21.3296	21.4322	24.8757	25.4786	25.6661	24.7022	25.691	25.2338	24.6716	25.1995	25.1633	25.5716
Hnrnpm	F1LV13;F1M3D3;Q62826;Q62826-2	F1LV13;F1M3D3;Q62826;Q62826-2	Heterogeneous nuclear ribonucleoprotein M	cellular macromolecule metabolic process;cellular metabolic process;cellular nitrogen compound metabolic process;cellular process;macromolecule metabolic process;metabolic process;mRNA metabolic process;mRNA processing;nitrogen compound metabolic process;nuclear mRNA splicing, via spliceosome;nucleic acid metabolic process;nucleobase-containing compound metabolic process;primary metabolic process…	antigen binding;binding;nucleic acid binding;nucleotide binding;RNA binding	cell part;intracellular organelle part;intracellular part;macromolecular complex;nuclear matrix;nuclear part;organelle part;ribonucleoprotein complex;spliceosomal complex	Acetylation;Alternativesplicing;Completeproteome;Directproteinsequencing;mRNAprocessing;mRNAsplicing;Nucleus;Phosphoprotein;Proteomicsidentification;Referenceproteome;Repeat;Ribonucleoprotein;RNA-binding;Spliceosome;Ublconjugation	15	15	15	34.8	34.8	34.8	73.721	0	50.415	2922900000	98	1.56e-06	3.88376	+	1.01e-07	3.59915	+	0.194533	0.284609		20.9821	21.7801	21.4721	21.5657	25.0292	25.2038	25.9374	24.8992	25.5992	24.8291	25.2037	25.0602	25.0546	25.0982
Hnrnpr	Q566E4	Q566E4			binding;nucleic acid binding;nucleotide binding	cell part;intracellular part;macromolecular complex;ribonucleoprotein complex;viral nucleocapsid;virion part	Completeproteome;Proteomicsidentification;Referenceproteome;Ribonucleoprotein;Viralnucleoprotein;Virion	28	28	20	40	40	33.4	70.873	0	320.86	9020900000	143	8.15e-08	3.91792	+	1.84e-09	3.81182	+	0.520807	0.106105		21.2995	21.3099	21.4505	21.5882	25.2784	25.57	25.5425	24.7963	25.4624	25.1922	25.1079	25.1953	25.4863	25.1374
Hnrnpu	Q6IMY8;A0A0G2JZ52	Q6IMY8;A0A0G2JZ52		biological regulation;cell differentiation;cellular developmental process;cellular macromolecule metabolic process;cellular metabolic process;cellular nitrogen compound metabolic process;cellular process;CRD-mediated mRNA stabilization;developmental process;establishment of localization;macromolecule metabolic process;metabolic process;mRNA metabolic process;mRNA stabilization;nitrogen compound m…	transporter activity	catalytic step 2 spliceosome;cell part;CRD-mediated mRNA stability complex;cytoplasmic part;intracellular organelle part;intracellular part;macromolecular complex;membrane;nuclear part;nucleoplasm;organelle part;protein complex;ribonucleoprotein complex;spliceosomal complex;viral nucleocapsid;virion part	Completeproteome;Proteomicsidentification;Referenceproteome;Ribonucleoprotein;Viralnucleoprotein;Virion	40	40	40	49.2	49.2	49.2	87.731	0	323.31	17931000000	250	3.18e-05	3.38186	+	2.38e-05	3.70537	+	0.216297	-0.323514		22.4319	22.7058	21.1593	22.5671	25.6256	25.7466	25.7805	24.9939	25.8426	26.4718	25.5486	25.5651	26.2295	25.7918
Hnrnpul2	D4ABT8	D4ABT8				cell part;intracellular membrane-bounded organelle;intracellular organelle;intracellular part;membrane-bounded organelle;nucleus;organelle	Completeproteome;Proteomicsidentification;Referenceproteome	18	18	18	22.1	22.1	22.1	84.858	0	31.853	1409800000	48	0.0279311	1.33175	+	0.0677302	1.03277	+	0.501802	0.29898		19.8238	21.5624	21.0896	21.2907	22.3967	21.8575	21.8729	23.4085	21.8313	21.6202	21.2545	21.6281	22.6172	22.7521
Hp1bp3	Q6P747;F1M6V1;A0A096MKG6;A0A096MJ10	Q6P747;F1M6V1;A0A096MKG6	Heterochromatin protein 1-binding protein 3	biological regulation;cellular component assembly;cellular component assembly at cellular level;cellular component organization;cellular component organization at cellular level;cellular component organization or biogenesis;cellular component organization or biogenesis at cellular level;cellular macromolecular complex assembly;cellular macromolecular complex subunit organization;cellular process;…	binding;chromatin binding;DNA binding;nucleic acid binding;nucleosome binding	cell part;chromosomal part;chromosome;intracellular membrane-bounded organelle;intracellular non-membrane-bounded organelle;intracellular organelle;intracellular organelle part;intracellular part;macromolecular complex;membrane-bounded organelle;non-membrane-bounded organelle;nucleosome;nucleus;organelle;organelle part;protein-DNA complex	Acetylation;Chromosome;Completeproteome;DNA-binding;Nucleus;Phosphoprotein;Proteomicsidentification;Referenceproteome;Repeat	30	30	30	47.6	47.6	47.6	60.806	0	105.16	8093900000	140	0.918348	0.0703448		0.000140453	1.00327	+	0.15074	-0.932927		21.8841	22.1277	22.0709	22.3292	20.6773	21.0087	23.7159	22.4915	22.9732	23.1213	23.3027	22.8013	23.3003	23.0056
Hsp90aa1	P82995;D3ZXC7	P82995	Heat shock protein HSP 90-alpha	apoptosis;biological regulation;cardiac muscle cell apoptosis;cell death;cell migration;cell motility;cellular component assembly;cellular component assembly at cellular level;cellular component movement;cellular component organization;cellular component organization at cellular level;cellular component organization or biogenesis;cellular component organization or biogenesis at cellular level;cel…	adenyl deoxyribonucleotide binding;adenyl nucleotide binding;adenyl ribonucleotide binding;ATP binding;ATPase activity;binding;catalytic activity;CTP binding;dATP binding;deoxyribonucleotide binding;enzyme binding;enzyme regulator activity;GDP-dissociation inhibitor binding;GTP binding;guanyl nucleotide binding;guanyl ribonucleotide binding;hydrolase activity;hydrolase activity, acting on acid an…	apical plasma membrane;basolateral plasma membrane;brush border membrane;cell body;cell part;cell projection;cell projection membrane;cell projection part;cell surface;cytoplasm;cytoplasmic membrane-bounded vesicle;cytoplasmic part;cytoplasmic vesicle;cytosol;extracellular matrix;extracellular membrane-bounded organelle;extracellular organelle;extracellular region part;extracellular vesicular exo…	Acetylation;ATP-binding;Cellmembrane;Chaperone;Completeproteome;Cytoplasm;Directproteinsequencing;Membrane;Nucleotide-binding;Phosphoprotein;Referenceproteome;S-nitrosylation;Stressresponse;Ublconjugation	33	23	23	44.7	32.7	32.7	84.814	0	216.13	7431700000	186	0.000238479	4.18764	+	0.000426974	3.62934	+	0.0386413	0.558297		21.1401	23.8516	21.5819	23.2099	26.3105	26.8968	27.1964	26.1009	26.663	26.4078	25.8337	26.1574	25.8226	26.1546
Hsp90ab1	P34058;A0A0G2K793	P34058;A0A0G2K793	Heat shock protein HSP 90-beta	anatomical structure development;biological regulation;cellular component organization;cellular component organization or biogenesis;cellular macromolecule metabolic process;cellular metabolic process;cellular process;cellular protein metabolic process;cellular response to chemical stimulus;cellular response to cytokine stimulus;cellular response to interleukin-4;cellular response to organic cycl…	adenyl deoxyribonucleotide binding;adenyl nucleotide binding;adenyl ribonucleotide binding;ATP binding;binding;CTP binding;dATP binding;deoxyribonucleotide binding;enzyme binding;GTP binding;guanyl nucleotide binding;guanyl ribonucleotide binding;ion channel binding;kinase binding;nucleotide binding;protein binding;protein kinase binding;purine deoxyribonucleotide binding;purine nucleotide bindin…	apical plasma membrane;basolateral plasma membrane;brush border membrane;cell part;cell projection membrane;cell projection part;cell surface;cytoplasm;cytoplasmic membrane-bounded vesicle;cytoplasmic part;cytoplasmic vesicle;cytosol;inclusion body;intracellular membrane-bounded organelle;intracellular organelle;intracellular part;melanosome;membrane part;membrane-bounded organelle;membrane-bound…	Acetylation;ATP-binding;Chaperone;Completeproteome;Cytoplasm;Directproteinsequencing;Glycoprotein;Nucleotide-binding;Phosphoprotein;Referenceproteome;Stressresponse;Ublconjugation	44	44	32	54.3	54.3	39.8	83.28	0	323.31	59726000000	425	6.58e-05	4.2244	+	6.87e-05	3.93969	+	0.138787	0.284711		25.9047	28.4966	27.0883	27.0079	31.2586	31.6109	31.6707	30.7631	31.4405	31.1296	30.8483	31.1927	31.0637	31.0859
Hsp90b1	Q66HD0;A0A0A0MY09;A0A0G2K4I4;Q66HD0-2	Q66HD0;A0A0A0MY09;A0A0G2K4I4;Q66HD0-2	Endoplasmin	catabolic process;cellular catabolic process;cellular macromolecule catabolic process;cellular macromolecule metabolic process;cellular metabolic process;cellular process;cellular protein metabolic process;ER-associated protein catabolic process;macromolecule catabolic process;macromolecule metabolic process;metabolic process;modification-dependent macromolecule catabolic process;modification-dep…	adenyl nucleotide binding;adenyl ribonucleotide binding;ATP binding;binding;nucleotide binding;purine nucleotide binding;purine ribonucleoside triphosphate binding;purine ribonucleotide binding;ribonucleotide binding	cell part;cytoplasmic membrane-bounded vesicle;cytoplasmic part;cytoplasmic vesicle;endoplasmic reticulum;endoplasmic reticulum lumen;endoplasmic reticulum part;intracellular membrane-bounded organelle;intracellular organelle;intracellular organelle lumen;intracellular organelle part;intracellular part;melanosome;membrane-bounded organelle;membrane-bounded vesicle;membrane-enclosed lumen;organell…	Acetylation;Alternativesplicing;ATP-binding;Calcium;Chaperone;Completeproteome;Disulfidebond;Endoplasmicreticulum;Glycoprotein;Nucleotide-binding;Phosphoprotein;Proteomicsidentification;Referenceproteome;Signal	16	14	14	22.4	20.3	20.3	92.77	0	31.842	2594700000	79	0.00172249	3.21447	+	0.00196553	2.99315	+	0.309484	0.221312		22.5133	23.8732	21.083	20.8404	25.266	25.5075	25.5973	24.5673	25.5216	25.2206	24.8543	25.0964	25.2375	24.9443
Hspa12a	D3ZC55	D3ZC55				extracellular membrane-bounded organelle;extracellular organelle;extracellular region part;extracellular vesicular exosome;membrane-bounded organelle;membrane-bounded vesicle;organelle;vesicle	Completeproteome;Referenceproteome;Stressresponse	9	9	9	16.1	16.1	16.1	74.829	0	40.027	820860000	29	2.96e-05	2.85455	+	1.74e-05	2.69617	+	0.482438	0.158381		21.6686	22.3978	21.39	22.368	24.9702	25.4343	24.5751	24.6105	24.4631	24.3498	24.381	24.8225	24.7577	24.9504
Hspa1a	P0DMW1;P0DMW0	P0DMW1;P0DMW0	Heat shock 70 kDa protein 1B;Heat shock 70 kDa protein 1A				Acetylation;ATP-binding;Chaperone;Completeproteome;Cytoplasm;Methylation;Nucleotide-binding;Phosphoprotein;Referenceproteome;Stressresponse	25	15	10	42.3	31.2	20.4	70.184	0	131.7	3936000000	97	2.55e-07	5.2331	+	7.27e-07	4.14416	+	0.000151683	1.08894	+	21.1597	21.8943	22.0367	21.006	26.7679	27.1458	26.6202	26.3567	26.8957	25.3988	25.6002	25.9849	25.6844	25.6734
Hspa2	P14659;A0A0G2JUT0	P14659;A0A0G2JUT0	Heat shock-related 70 kDa protein 2	anatomical structure development;biological regulation;cell cycle phase;cell cycle process;cell development;cellular component disassembly;cellular component disassembly at cellular level;cellular component organization;cellular component organization at cellular level;cellular component organization or biogenesis;cellular component organization or biogenesis at cellular level;cellular developmen…	adenyl nucleotide binding;adenyl ribonucleotide binding;ATP binding;binding;glycolipid binding;lipid binding;nucleotide binding;purine nucleotide binding;purine ribonucleoside triphosphate binding;purine ribonucleotide binding;ribonucleotide binding	blood microparticle;cell part;cell surface;chromosomal part;cytoplasmic part;cytosol;extracellular membrane-bounded organelle;extracellular organelle;extracellular region part;extracellular vesicular exosome;germ cell nucleus;intracellular membrane-bounded organelle;intracellular organelle;intracellular organelle part;intracellular part;male germ cell nucleus;membrane-bounded organelle;membrane-b…	ATP-binding;Chaperone;Completeproteome;Developmentalprotein;Differentiation;Methylation;Nucleotide-binding;Phosphoprotein;Referenceproteome;Spermatogenesis;Stressresponse	29	8	8	40.4	17.7	17.7	69.641	0	68.919	1225900000	59	5.9e-07	3.98934	+	2.2e-06	3.42374	+	0.00192159	0.565604		20.9357	21.7886	20.6504	21.3308	25.1907	25.1179	25.2904	24.895	25.3347	24.3509	24.5502	24.9526	24.5497	24.5974
Hspa5	P06761	P06761	78 kDa glucose-regulated protein	activation of signaling protein activity involved in unfolded protein response;anatomical structure arrangement;anatomical structure development;biological regulation;cell communication;cellular process;cellular response to antibiotic;cellular response to biotic stimulus;cellular response to chemical stimulus;cellular response to cytokine stimulus;cellular response to external stimulus;cellular r…	adenyl nucleotide binding;adenyl ribonucleotide binding;ATP binding;binding;misfolded protein binding;nucleotide binding;protein binding;purine nucleotide binding;purine ribonucleoside triphosphate binding;purine ribonucleotide binding;ribonucleoprotein binding;ribonucleotide binding;ribosome binding;unfolded protein binding	adherens junction;anchoring junction;cell junction;cell part;cell surface;cell-substrate adherens junction;cell-substrate junction;cytoplasmic membrane-bounded vesicle;cytoplasmic part;cytoplasmic vesicle;endoplasmic reticulum;endoplasmic reticulum chaperone complex;endoplasmic reticulum lumen;endoplasmic reticulum part;endoplasmic reticulum-Golgi intermediate compartment;extracellular membrane-b…	Acetylation;ATP-binding;Completeproteome;Cytoplasm;Directproteinsequencing;Endoplasmicreticulum;Methylation;Nitration;Nucleotide-binding;Phosphoprotein;Referenceproteome;Signal	26	24	24	42.4	40.7	40.7	72.346	0	128.04	9483700000	220	0.002835	1.79853	+	0.00588737	1.51028	+	0.0326037	0.288252		23.4598	25.4874	24.8258	25.0392	26.6319	26.7674	26.4266	26.1636	26.5185	26.092	26.143	26.353	26.2138	26.265
Hspa8;LOC102549957	P63018;M0RCB1;D4A4S3;M0R8M9;A0A0G2JVI3	P63018;M0RCB1;D4A4S3;M0R8M9;A0A0G2JVI3	Heat shock cognate 71 kDa protein	biological regulation;biosynthetic process;cellular biosynthetic process;cellular macromolecule biosynthetic process;cellular macromolecule metabolic process;cellular metabolic process;cellular nitrogen compound metabolic process;cellular process;cellular protein metabolic process;chaperone mediated protein folding requiring cofactor;chaperone-mediated protein folding;'de novo' posttranslational …	adenyl nucleotide binding;adenyl ribonucleotide binding;ADP binding;ATP binding;ATPase activity;ATPase activity, coupled;binding;catalytic activity;hydrolase activity;hydrolase activity, acting on acid anhydrides;hydrolase activity, acting on acid anhydrides, in phosphorus-containing anhydrides;nucleoside-triphosphatase activity;nucleotide binding;protein binding;purine nucleotide binding;purine …	axon part;cell body;cell part;cell projection;cell projection part;clathrin-coated vesicle;coated vesicle;cytoplasm;cytoplasmic membrane-bounded vesicle;cytoplasmic part;cytoplasmic vesicle;extracellular membrane-bounded organelle;extracellular organelle;extracellular region part;extracellular vesicular exosome;intracellular membrane-bounded organelle;intracellular non-membrane-bounded organelle;…	3D-structure;Acetylation;ATP-binding;Cellmembrane;Chaperone;Completeproteome;Cytoplasm;Directproteinsequencing;Membrane;Methylation;mRNAprocessing;mRNAsplicing;Nucleotide-binding;Nucleus;Phosphoprotein;Referenceproteome;Repressor;Spliceosome;Stressresponse;Transcription;Transcriptionregulation;Ublconjugation	100	100	6	90.9	90.9	16.1	70.87	0	323.31	1360400000000	1393	3.43e-06	6.23018	+	9e-08	6.22367	+	0.986737	0.00650711		26.711	27.9244	26.8143	27.0949	33.6874	32.1564	32.9792	33.8421	34.1665	32.9367	33.2678	33.6459	33.4627	33.4859
Hspa9	F1M953;P48721	F1M953;P48721	Stress-70 protein, mitochondrial	cellular macromolecule metabolic process;cellular metabolic process;cellular process;cellular protein metabolic process;cellular response to chemical stimulus;cellular response to cytokine stimulus;cellular response to interleukin-1;cellular response to organic substance;cellular response to stimulus;macromolecule metabolic process;metabolic process;primary metabolic process;protein folding;prote…	adenyl nucleotide binding;adenyl ribonucleotide binding;ATP binding;binding;fibroblast growth factor binding;growth factor binding;heat shock protein binding;nucleotide binding;protein binding;purine nucleotide binding;purine ribonucleoside triphosphate binding;purine ribonucleotide binding;ribonucleotide binding	cell part;cytoplasmic part;intracellular membrane-bounded organelle;intracellular non-membrane-bounded organelle;intracellular organelle;intracellular organelle part;intracellular part;membrane-bounded organelle;mitochondrion;non-membrane-bounded organelle;nuclear part;nucleolus;organelle;organelle part	Acetylation;ATP-binding;Chaperone;Completeproteome;Directproteinsequencing;Mitochondrion;Nucleotide-binding;Nucleus;Proteomicsidentification;Referenceproteome;Transitpeptide	25	25	25	44.5	44.5	44.5	73.744	0	224.16	11483000000	283	0.0272938	0.581415	+	0.011807	0.510117	+	0.653864	0.0712982		26.117	26.1524	25.5344	26.1722	26.3365	26.9319	26.6656	26.1688	26.7742	26.4229	26.3788	26.569	26.4424	26.7075
Hspd1	P63039	P63039	60 kDa heat shock protein, mitochondrial	biological regulation;cellular macromolecule metabolic process;cellular metabolic process;cellular process;cellular protein metabolic process;chaperone mediated protein folding requiring cofactor;chaperone-mediated protein folding;'de novo' posttranslational protein folding;'de novo' protein folding;detection of chemical stimulus;detection of misfolded protein;detection of stimulus;macromolecule …	adenyl nucleotide binding;adenyl ribonucleotide binding;ATP binding;binding;enzyme binding;hormone binding;insulin binding;misfolded protein binding;nucleotide binding;peptide binding;peptide hormone binding;protease binding;protein binding;protein complex binding;protein dimerization activity;protein heterodimerization activity;purine nucleotide binding;purine ribonucleoside triphosphate binding…	cell part;cell surface;cytoplasm;cytoplasmic membrane-bounded vesicle;cytoplasmic part;cytoplasmic vesicle;cytosol;endoplasmic reticulum;Golgi apparatus;intracellular membrane-bounded organelle;intracellular organelle;intracellular organelle lumen;intracellular organelle part;intracellular part;macromolecular complex;membrane part;membrane raft;membrane-bounded organelle;membrane-bounded vesicle;…	Acetylation;ATP-binding;Chaperone;Completeproteome;Directproteinsequencing;Mitochondrion;Nucleotide-binding;Phosphoprotein;Referenceproteome;Transitpeptide	34	34	34	75.6	75.6	75.6	60.955	0	323.31	15123000000	243	0.000269662	2.82832	+	0.000235654	2.85996	+	0.86014	-0.0316486		24.1049	26.1345	24.7749	24.398	27.7222	27.6367	27.9283	27.2153	27.9043	27.8644	27.2488	27.7993	27.8576	27.7949
Hsph1	Q66HA8	Q66HA8	Heat shock protein 105 kDa	cellular macromolecule metabolic process;cellular metabolic process;cellular process;cellular protein metabolic process;chaperone mediated protein folding requiring cofactor;chaperone-mediated protein folding;'de novo' posttranslational protein folding;'de novo' protein folding;macromolecule metabolic process;metabolic process;primary metabolic process;protein folding;protein metabolic process	adenyl nucleotide binding;adenyl ribonucleotide binding;ATP binding;binding;nucleotide binding;purine nucleotide binding;purine ribonucleoside triphosphate binding;purine ribonucleotide binding;ribonucleotide binding	cell part;cytoplasmic part;cytoskeletal part;cytosol;extracellular membrane-bounded organelle;extracellular organelle;extracellular region part;extracellular vesicular exosome;intracellular organelle part;intracellular part;macromolecular complex;membrane-bounded organelle;membrane-bounded vesicle;microtubule;nuclear part;nucleoplasm;organelle;organelle part;protein complex;vesicle	Acetylation;ATP-binding;Completeproteome;Cytoplasm;Nucleotide-binding;Phosphoprotein;Referenceproteome;Stressresponse	16	16	14	22.6	22.6	20.6	96.417	0	69.538	3064600000	92	5.52e-07	4.95868	+	1.56e-06	4.50713	+	0.00830781	0.451544		21.8589	21.831	21.254	20.5108	26.3421	26.4724	26.3834	26.0712	26.3425	25.782	25.6075	25.8968	25.7936	26.274
Idh1	P41562	P41562	Isocitrate dehydrogenase [NADP] cytoplasmic	2-oxoglutarate metabolic process;acetyl-CoA catabolic process;acetyl-CoA metabolic process;amine metabolic process;anatomical structure development;carbohydrate metabolic process;carboxylic acid metabolic process;catabolic process;cellular aldehyde metabolic process;cellular amine metabolic process;cellular amino acid metabolic process;cellular carbohydrate metabolic process;cellular catabolic pr…	binding;catalytic activity;cation binding;coenzyme binding;cofactor binding;ion binding;isocitrate dehydrogenase (NADP+) activity;isocitrate dehydrogenase activity;magnesium ion binding;metal ion binding;NAD binding;NADP binding;nucleotide binding;oxidoreductase activity;oxidoreductase activity, acting on CH-OH group of donors;oxidoreductase activity, acting on the CH-OH group of donors, NAD or N…	cell part;cytoplasmic part;cytosol;extracellular membrane-bounded organelle;extracellular organelle;extracellular region part;extracellular vesicular exosome;intracellular membrane-bounded organelle;intracellular organelle;intracellular part;membrane-bounded organelle;membrane-bounded vesicle;microbody;mitochondrion;organelle;peroxisome;vesicle	Acetylation;Completeproteome;Cytoplasm;Directproteinsequencing;Glyoxylatebypass;Magnesium;Manganese;Metal-binding;NADP;Oxidoreductase;Phosphoprotein;Referenceproteome;Tricarboxylicacidcycle	3	3	3	9.7	9.7	9.7	46.734	0	4.2105	210260000	6	0.0935986	1.19021	+	0.696918	0.247947		0.126784	0.942263		22.1082	23.6563	21.5672	21.6941	22.8068	24.2421	23.8808	22.2352	24.0683	23.8275	21.5909	21.8958	22.4374	22.7703
Igh-1a	P20761	P20761	Ig gamma-2B chain C region		antigen binding;binding		3D-structure;Completeproteome;Disulfidebond;ImmunoglobulinCregion;Immunoglobulindomain;Referenceproteome;Repeat	4	4	3	7.5	7.5	6.3	36.497	0	323.31	1034600000000	254	0.656074	-0.265643		0.591264	0.307343		0.377791	-0.572986		35.7093	35.0298	34.246	35.1637	35.1297	33.7042	33.7051	35.6926	35.6263	35.0153	34.0266	36.618	35.4551	35.6078
Ilf2	B2RZC6;A0A0H2UHX8;Q7TP98	B2RZC6;A0A0H2UHX8;Q7TP98	Interleukin enhancer-binding factor 2	biological regulation;biosynthetic process;cellular biosynthetic process;cellular macromolecule biosynthetic process;cellular macromolecule metabolic process;cellular metabolic process;cellular nitrogen compound metabolic process;cellular process;immune response;immune system process;macromolecule biosynthetic process;macromolecule metabolic process;metabolic process;nitrogen compound metabolic p…	adenyl nucleotide binding;adenyl ribonucleotide binding;ATP binding;binding;catalytic activity;DNA binding;double-stranded RNA binding;nucleic acid binding;nucleotide binding;purine nucleotide binding;purine ribonucleoside triphosphate binding;purine ribonucleotide binding;ribonucleotide binding;RNA binding;transferase activity	cell part;cytoplasm;intracellular membrane-bounded organelle;intracellular non-membrane-bounded organelle;intracellular organelle;intracellular organelle part;intracellular part;macromolecular complex;membrane;membrane-bounded organelle;non-membrane-bounded organelle;nuclear part;nucleolus;nucleoplasm;nucleus;organelle;organelle part;ribonucleoprotein complex	Activator;Completeproteome;Cytoplasm;DNA-binding;Nucleus;Phosphoprotein;Referenceproteome;Transcription;Transcriptionregulation	5	5	5	17.4	17.4	17.4	43.062	0	32.669	2128700000	43	1.08e-05	3.4641	+	0.00565756	2.65264	+	0.175074	0.811457		21.8102	20.7767	20.6974	21.9535	24.8214	24.9544	24.9527	24.4218	24.7174	24.7692	24.3314	24.6107	21.8496	24.2497
Ilf3	F1LRU1;Q9JIL3-2;Q9JIL3;A0A0G2K2T6;A0A0G2K4U6	F1LRU1;Q9JIL3-2;Q9JIL3;A0A0G2K2T6;A0A0G2K4U6	Interleukin enhancer-binding factor 3	biological regulation;biosynthetic process;cellular biosynthetic process;cellular macromolecule biosynthetic process;cellular macromolecule metabolic process;cellular metabolic process;cellular nitrogen compound metabolic process;cellular process;cellular protein metabolic process;defense response;defense response to virus;immune effector process;immune system process;macromolecule biosynthetic p…	binding;DNA binding;double-stranded RNA binding;enzyme binding;nucleic acid binding;nucleic acid binding transcription factor activity;protein binding;RNA binding;sequence-specific DNA binding transcription factor activity	cell part;cytoplasm;cytoplasmic part;intracellular membrane-bounded organelle;intracellular non-membrane-bounded organelle;intracellular organelle;intracellular organelle part;intracellular part;macromolecular complex;membrane;membrane-bounded organelle;mitochondrion;non-membrane-bounded organelle;nuclear part;nucleolus;nucleoplasm;nucleus;organelle;organelle part;ribonucleoprotein complex	Acetylation;Alternativesplicing;Antiviraldefense;Completeproteome;Cytoplasm;DNA-binding;Methylation;Nucleus;Phosphoprotein;Proteomicsidentification;Referenceproteome;Repeat;RNA-binding;Transcription;Transcriptionregulation	25	25	24	32.2	32.2	32.1	97.472	0	191.58	3674200000	81	0.000143635	1.50141	+	0.0211738	1.18531	+	0.376359	0.316104		20.6249	21.4351	21.0293	21.3914	22.8787	22.4769	22.8024	22.3278	22.6223	22.0208	21.2807	22.9577	23.021	22.2473
Immt	A0A0G2JVH4;Q3KR86;A0A140TAG5	A0A0G2JVH4;Q3KR86;A0A140TAG5	MICOS complex subunit Mic60	biological regulation;calcium ion homeostasis;cation homeostasis;cellular calcium ion homeostasis;cellular cation homeostasis;cellular chemical homeostasis;cellular divalent inorganic cation homeostasis;cellular homeostasis;cellular ion homeostasis;cellular metal ion homeostasis;cellular process;chemical homeostasis;divalent inorganic cation homeostasis;homeostatic process;ion homeostasis;metal i…		cell part;cytoplasmic part;integral to membrane;intracellular membrane-bounded organelle;intracellular organelle;intracellular organelle part;intracellular part;intrinsic to membrane;membrane;membrane part;membrane-bounded organelle;mitochondrial inner membrane;mitochondrial membrane;mitochondrial part;mitochondrion;organelle;organelle inner membrane;organelle membrane;organelle part	Acetylation;Coiledcoil;Completeproteome;Membrane;Mitochondrion;Mitochondrioninnermembrane;Phosphoprotein;Referenceproteome;Transitpeptide;Transmembrane;Transmembranehelix	37	37	37	51.9	51.9	51.9	86.229	0	323.31	13721000000	290	1.62e-07	5.80905	+	9.64e-07	5.20917	+	0.012127	0.599884		20.9958	21.7516	21.5238	22.4658	27.3343	27.4692	27.3362	27.567	27.7598	26.4434	26.5338	27.1853	27.0707	27.234
Ina	P23565	P23565	Alpha-internexin	anatomical structure development;anatomical structure morphogenesis;cell differentiation;cellular developmental process;cellular process;developmental growth;developmental process;growth;nervous system development;regeneration;system development;tissue development;tissue regeneration	binding;protein binding;protein dimerization activity;protein heterodimerization activity;structural molecule activity	axon part;cell part;cell projection part;cytoskeletal part;intermediate filament;intracellular organelle part;intracellular part;macromolecular complex;neurofilament;organelle part;protein complex	Acetylation;Coiledcoil;Completeproteome;Developmentalprotein;Differentiation;Directproteinsequencing;Glycoprotein;Intermediatefilament;Neurogenesis;Phosphoprotein;Referenceproteome	28	27	2	68.1	65.7	7.5	56.115	0	323.31	15490000000	270	0.00210817	2.15925	+	0.000793981	2.44704	+	0.497453	-0.287789		25.1294	26.093	24.4338	25.4953	26.6077	27.6171	27.7212	26.9757	28.314	26.9766	27.3192	27.724	28.4806	28.1742
Jup	Q6P0K8	Q6P0K8	Junction plakoglobin	adherens junction assembly;adherens junction organization;anatomical structure development;biological adhesion;biological regulation;cell adhesion;cell junction assembly;cell junction organization;cell migration;cell motility;cell-cell adhesion;cell-cell junction assembly;cell-cell junction organization;cellular component assembly;cellular component assembly at cellular level;cellular component m…	alpha-catenin binding;binding;cadherin binding;cell adhesion molecule binding;enzyme binding;kinase binding;molecular transducer activity;phosphatase binding;protein binding;protein binding transcription factor activity;protein kinase binding;protein phosphatase binding;signal transducer activity;structural molecule activity;transcription coactivator activity;transcription cofactor activity;trans…	adherens junction;anchoring junction;apicolateral plasma membrane;catenin complex;catenin-TCF7L2 complex;cell junction;cell part;cell-cell adherens junction;cell-cell junction;cell-substrate adherens junction;cell-substrate junction;contractile fiber part;cytoplasm;cytoplasmic part;cytoskeletal part;cytosol;cytosolic part;desmosome;extracellular membrane-bounded organelle;extracellular organelle;…	Acetylation;Celladhesion;Celljunction;Completeproteome;Cytoplasm;Cytoskeleton;Directproteinsequencing;Glycoprotein;Membrane;Phosphoprotein;Referenceproteome;Repeat	12	12	11	22.1	22.1	20.8	81.8	0	42.09	1600600000	61	0.768446	-0.183141		0.685027	-0.317238		0.868035	0.134097		24.6811	25.4843	24.3236	25.5079	24.8796	26.4827	24.0311	24.9236	23.7634	25.4964	24.9423	22.5749	26.1972	24.1992
Khdrbs1	Q91V33;Q920F3	Q91V33	KH domain-containing, RNA-binding, signal transduction-associated protein 1	biological regulation;biosynthetic process;cell cycle process;cell surface receptor linked signaling pathway;cellular biosynthetic process;cellular macromolecule biosynthetic process;cellular macromolecule metabolic process;cellular metabolic process;cellular nitrogen compound metabolic process;cellular process;cellular response to stimulus;G2/M transition of mitotic cell cycle;macromolecule bios…	binding;binding, bridging;mRNA binding;nucleic acid binding;poly(A) RNA binding;poly(U) RNA binding;poly-purine tract binding;poly-pyrimidine tract binding;protein binding;protein binding, bridging;protein complex binding;protein domain specific binding;RNA binding;SH3 domain binding;SH3/SH2 adaptor activity;signaling adaptor activity;single-stranded RNA binding	cell part;cytoplasm;Grb2-Sos complex;intracellular membrane-bounded organelle;intracellular organelle;intracellular organelle part;intracellular part;macromolecular complex;membrane;membrane part;membrane-bounded organelle;nuclear part;nucleoplasm;nucleus;organelle;organelle part;plasma membrane part;protein complex	Acetylation;Cellcycle;Completeproteome;Membrane;Methylation;Nucleus;Phosphoprotein;Referenceproteome;RNA-binding;SH3-binding;Transcription;Transcriptionregulation	8	7	7	16.3	14.4	14.4	48.315	0	9.4181	1811800000	24	3.31e-06	2.36966	+	2.53e-06	2.51977	+	0.315285	-0.150108		22.273	22.9321	22.3592	22.7993	24.9179	25.3028	24.9205	24.7061	24.9554	25.4095	24.9452	24.8393	25.2408	25.1186
Khdrbs3	F1LMN8;Q9JLP1	F1LMN8;Q9JLP1	KH domain-containing, RNA-binding, signal transduction-associated protein 3	biological regulation;biosynthetic process;cellular biosynthetic process;cellular macromolecule biosynthetic process;cellular macromolecule metabolic process;cellular metabolic process;cellular nitrogen compound metabolic process;cellular process;macromolecule biosynthetic process;macromolecule metabolic process;metabolic process;mRNA metabolic process;mRNA processing;nitrogen compound metabolic …	binding;nucleic acid binding;RNA binding;single-stranded RNA binding	cell part;intracellular membrane-bounded organelle;intracellular organelle;intracellular organelle part;intracellular part;membrane-bounded organelle;nuclear part;nucleoplasm;nucleus;organelle;organelle part	Completeproteome;Nucleus;Phosphoprotein;Proteomicsidentification;Referenceproteome;RNA-binding;SH3-binding;Transcription;Transcriptionregulation	10	10	9	21.7	21.7	19.4	38.747	0	25.262	3117400000	66	2.42e-05	3.81217	+	1.89e-05	3.91595	+	0.705226	-0.103774		21.2383	22.7742	21.2185	21.9347	25.5005	25.6085	25.5466	25.0896	26.2728	26.2251	25.0786	25.8057	25.7449	25.6825
Khsrp	Q99PF5;A0A0G2K2B3;M0R961	Q99PF5;A0A0G2K2B3;M0R961	Far upstream element-binding protein 2	biological regulation;biosynthetic process;catabolic process;cellular biosynthetic process;cellular catabolic process;cellular macromolecule biosynthetic process;cellular macromolecule catabolic process;cellular macromolecule metabolic process;cellular metabolic process;cellular nitrogen compound metabolic process;cellular process;establishment of localization;establishment of RNA localization;ma…	binding;DNA binding;mRNA 3'-UTR binding;mRNA binding;nucleic acid binding;RNA binding	cell body;cell part;cell projection;cytoplasm;cytoplasmic part;dendrite;intracellular membrane-bounded organelle;intracellular non-membrane-bounded organelle;intracellular organelle;intracellular organelle part;intracellular part;macromolecular complex;membrane;membrane-bounded organelle;neuron projection;neuronal cell body;non-membrane-bounded organelle;nuclear part;nucleoplasm;nucleus;organelle…	Acetylation;Completeproteome;Cytoplasm;Directproteinsequencing;DNA-binding;mRNAprocessing;mRNAsplicing;mRNAtransport;Nucleus;Phosphoprotein;Proteomicsidentification;Referenceproteome;Repeat;RNA-binding;Transcription;Transcriptionregulation;Transport	6	6	4	11	11	7.1	74.226	0	8.6268	629260000	23	5.5e-06	3.03578	+	1.4e-06	3.07536	+	0.873671	-0.0395863		21.674	21.7951	21.5291	21.1676	24.998	24.9317	24.6208	23.9538	24.3817	24.8247	24.3335	24.4958	25.0852	24.345
Kif1a	F1M4A4;O88658;A0A0G2KA12;O88658-3;O88658-2	F1M4A4	Kinesin-like protein	anterograde axon cargo transport;axon cargo transport;cell communication;cell-cell signaling;cellular component movement;cellular process;cytoskeleton-dependent intracellular transport;establishment of localization;establishment of localization in cell;establishment of mitochondrion localization;establishment of mitochondrion localization, microtubule-mediated;establishment of organelle localizat…	adenyl nucleotide binding;adenyl ribonucleotide binding;ATP binding;ATPase activity;binding;catalytic activity;hydrolase activity;hydrolase activity, acting on acid anhydrides;hydrolase activity, acting on acid anhydrides, in phosphorus-containing anhydrides;microtubule motor activity;motor activity;nucleoside-triphosphatase activity;nucleotide binding;plus-end-directed microtubule motor activity…	cell body;cell part;cell projection;cytoplasmic part;cytoplasmic vesicle;cytoplasmic vesicle membrane;cytoplasmic vesicle part;cytoskeletal part;intracellular membrane-bounded organelle;intracellular organelle;intracellular organelle part;intracellular part;kinesin complex;macromolecular complex;membrane;membrane-bounded organelle;microtubule;microtubule associated complex;mitochondrion;neuron pr…	Acetylation;Alternativesplicing;ATP-binding;Coiledcoil;Completeproteome;Cytoplasm;Cytoplasmicvesicle;Cytoskeleton;Microtubule;Mitochondrion;Motorprotein;Nucleotide-binding;Phosphoprotein;Proteomicsidentification;Referenceproteome	7	7	5	5.8	5.8	4.4	192.93	0	15.364	690160000	26	1.17e-05	2.85383	+	3.43e-05	2.57773	+	0.180756	0.276097		22.4925	21.7236	21.532	22.4967	24.876	25.3685	24.8788	24.779	24.6731	24.5746	24.2162	25.1268	24.6012	24.676
Kif5a	F1M8F2;A0A0G2K0Q2;Q6QLM7	F1M8F2;A0A0G2K0Q2;Q6QLM7	Kinesin-like protein;Kinesin heavy chain isoform 5A	axon guidance;cellular component movement;cellular process;chemotaxis;cytoskeleton-dependent intracellular transport;establishment of localization;establishment of localization in cell;intracellular transport;localization;locomotion;macromolecule localization;metabolic process;microtubule-based movement;microtubule-based process;protein localization;response to chemical stimulus;response to exter…	adenyl nucleotide binding;adenyl ribonucleotide binding;ATP binding;ATPase activity;binding;catalytic activity;hydrolase activity;hydrolase activity, acting on acid anhydrides;hydrolase activity, acting on acid anhydrides, in phosphorus-containing anhydrides;microtubule motor activity;motor activity;nucleoside-triphosphatase activity;nucleotide binding;plus-end-directed microtubule motor activity…	axon;cell part;cell projection;cytoplasmic part;cytoskeletal part;intracellular organelle part;intracellular part;kinesin complex;macromolecular complex;membrane;microtubule;microtubule associated complex;neuron projection;organelle part;perinuclear region of cytoplasm;protein complex	3D-structure;Acetylation;ATP-binding;Coiledcoil;Completeproteome;Cytoplasm;Cytoskeleton;Microtubule;Motorprotein;Nucleotide-binding;Phosphoprotein;Referenceproteome	11	6	6	13.5	8.1	8.1	116.32	0	9.9108	504730000	15	0.00300549	2.99899	+	3.05e-05	3.47808	+	0.375425	-0.479096		21.7322	22.5342	20.659	21.1013	25.1258	22.5039	25.0238	25.1279	24.7467	24.7323	25.1298	24.9878	25.1256	24.9482
Kif5c	A0A0G2K070;G3V6L4;Q2PQA9;P56536	A0A0G2K070;G3V6L4	Kinesin-like protein	axon guidance;biological regulation;cellular chemical homeostasis;cellular component disassembly;cellular component disassembly at cellular level;cellular component movement;cellular component organization;cellular component organization at cellular level;cellular component organization or biogenesis;cellular component organization or biogenesis at cellular level;cellular homeostasis;cellular ion…	adenyl nucleotide binding;adenyl ribonucleotide binding;apolipoprotein receptor binding;ATP binding;ATPase activity;binding;catalytic activity;cytoskeletal protein binding;hydrolase activity;hydrolase activity, acting on acid anhydrides;hydrolase activity, acting on acid anhydrides, in phosphorus-containing anhydrides;microtubule binding;microtubule motor activity;motor activity;nucleoside-tripho…	cell part;cell projection;cell projection part;ciliary rootlet;cilium part;cytoplasm;cytoplasmic membrane-bounded vesicle;cytoplasmic part;cytoplasmic vesicle;cytoskeletal part;endocytic vesicle;intracellular membrane-bounded organelle;intracellular organelle;intracellular organelle part;intracellular part;kinesin complex;macromolecular complex;membrane;membrane-bounded organelle;membrane-bounded…	3D-structure;Acetylation;ATP-binding;Coiledcoil;Completeproteome;Cytoplasm;Cytoskeleton;Microtubule;Motorprotein;Nucleotide-binding;Phosphoprotein;Referenceproteome;Transport	14	14	9	25.5	25.5	18.5	88.641	0	205.95	2009400000	71	0.000687722	3.89745	+	0.000934551	3.60699	+	0.189073	0.29046		20.5289	23.9067	21.1098	21.792	25.6425	25.785	26.3393	25.3032	25.5892	25.2249	25.7706	25.5986	25.21	25.4028
Klc1	P37285;A0A140TAB3;P37285-2;P37285-3;B2GV74	P37285;A0A140TAB3;P37285-2;P37285-3	Kinesin light chain 1	axon cargo transport;cellular component movement;cellular process;cytoskeleton-dependent intracellular transport;establishment of localization;establishment of localization in cell;establishment of protein localization;intracellular protein transport;intracellular transport;localization;macromolecule localization;microtubule-based movement;microtubule-based process;microtubule-based transport;pro…	binding;catalytic activity;cytoskeletal protein binding;hydrolase activity;hydrolase activity, acting on acid anhydrides;hydrolase activity, acting on acid anhydrides, in phosphorus-containing anhydrides;microtubule motor activity;motor activity;nucleoside-triphosphatase activity;protein binding;pyrophosphatase activity;tubulin binding	axon;cell body;cell part;cell projection;cell projection part;ciliary rootlet;cilium part;cytoplasm;cytoplasmic membrane-bounded vesicle;cytoplasmic part;cytoplasmic vesicle;cytoskeletal part;growth cone;intracellular membrane-bounded organelle;intracellular organelle;intracellular organelle part;intracellular part;kinesin complex;macromolecular complex;membrane;membrane-bounded organelle;membran…	Alternativesplicing;Cellprojection;Coiledcoil;Completeproteome;Cytoplasm;Cytoplasmicvesicle;Cytoskeleton;Microtubule;Motorprotein;Phosphoprotein;Proteomicsidentification;Referenceproteome;Repeat;TPRrepeat	6	6	6	12.9	12.9	12.9	63.744	0	10.852	406990000	19	0.00107109	1.59101	+	3.05e-05	1.55048	+	0.893593	0.0405289		21.6265	21.8912	21.7633	21.797	22.8164	23.1415	24.2361	22.9683	23.6403	23.722	22.8848	23.407	23.192	23.394
L1cam	Q05695;Q05695-2;D3ZPC4;A0A0G2KA95	Q05695;Q05695-2;D3ZPC4;A0A0G2KA95	Neural cell adhesion molecule L1	anatomical structure development;axon guidance;biological adhesion;biological regulation;cell adhesion;cell adhesion mediated by integrin;cell differentiation;cell surface receptor linked signaling pathway;cell-cell adhesion;cell-cell adhesion mediated by integrin;cellular developmental process;cellular process;cellular response to chemical stimulus;cellular response to endogenous stimulus;cellul…	binding;carbohydrate binding;monosaccharide binding;PDZ domain binding;protein binding;protein domain specific binding;sialic acid binding;sugar binding	adherens junction;anchoring junction;axon;axon part;cell body;cell junction;cell part;cell projection;cell projection part;cell surface;cell-substrate adherens junction;cell-substrate junction;cytoplasmic part;dendrite;endosome;external side of plasma membrane;focal adhesion;integral to membrane;intracellular membrane-bounded organelle;intracellular organelle;intracellular part;intrinsic to membr…	Alternativesplicing;Celladhesion;Cellmembrane;Completeproteome;Developmentalprotein;Differentiation;Disulfidebond;Glycoprotein;Immunoglobulindomain;Membrane;Neurogenesis;Phosphoprotein;Referenceproteome;Repeat;Signal;Transmembrane;Transmembranehelix	7	7	7	6.7	6.7	6.7	140.93	0	17.878	1277000000	40	7.39e-07	3.62824	+	9.91e-06	3.03	+	0.0183167	0.598239		21.7642	22.7042	22.0383	21.8732	25.5105	25.9109	25.6813	25.4953	26.0179	25.3192	24.443	25.1806	25.3409	25.3412
Lamtor3	Q5U204	Q5U204	Ragulator complex protein LAMTOR3	biological regulation;cellular localization;cellular macromolecule localization;cellular process;cellular protein localization;cellular response to acid;cellular response to amine stimulus;cellular response to amino acid stimulus;cellular response to chemical stimulus;cellular response to endogenous stimulus;cellular response to organic nitrogen;cellular response to organic substance;cellular res…	enzyme regulator activity;GTPase regulator activity;guanyl-nucleotide exchange factor activity;nucleoside-triphosphatase regulator activity	adherens junction;anchoring junction;cell junction;cell part;cell-substrate adherens junction;cell-substrate junction;cytoplasmic part;endosomal part;extracellular membrane-bounded organelle;extracellular organelle;extracellular region part;extracellular vesicular exosome;focal adhesion;intracellular organelle part;intracellular part;macromolecular complex;membrane part;membrane-bounded organelle…	Completeproteome;Endosome;Membrane;Referenceproteome	2	2	2	27.4	27.4	27.4	13.58	0	14.804	493180000	12	0.0111915	2.59658	+	0.155973	1.64877	+	0.399223	0.947802		21.2499	22.0866	21.199	22.6863	22.1316	25.3692	25.4137	24.1615	24.934	24.7394	25.0421	21.5106	21.1424	24.8365
Larp7	Q5XI01;M0R7D1;M0RC12	Q5XI01;M0R7D1;M0RC12	La-related protein 7	cellular macromolecule metabolic process;cellular metabolic process;cellular nitrogen compound metabolic process;cellular process;macromolecule metabolic process;metabolic process;nitrogen compound metabolic process;nucleic acid metabolic process;nucleobase-containing compound metabolic process;primary metabolic process;RNA metabolic process;RNA processing	binding;nucleic acid binding;nucleotide binding;RNA binding	cell part;cytoplasmic part;Golgi apparatus;intracellular membrane-bounded organelle;intracellular organelle;intracellular organelle part;intracellular part;macromolecular complex;membrane-bounded organelle;nuclear part;nucleoplasm;nucleus;organelle;organelle part;ribonucleoprotein complex	Acetylation;Completeproteome;Directproteinsequencing;Nucleus;Phosphoprotein;Proteomicsidentification;Referenceproteome;RNA-binding	6	6	6	14.4	14.4	14.4	64.949	0	9.9122	285190000	15	0.0476662	0.933685	+	0.0258384	0.804904	+	0.738897	0.128781		21.732	21.0791	21.5419	21.9629	22.9619	22.5182	23.4038	21.7054	21.9739	22.621	22.3138	23.0044	21.7775	22.2026
Lars	Q5PPJ6	Q5PPJ6		amine metabolic process;amino acid activation;carboxylic acid metabolic process;cellular amine metabolic process;cellular amino acid metabolic process;cellular ketone metabolic process;cellular macromolecule metabolic process;cellular metabolic process;cellular nitrogen compound metabolic process;cellular process;leucyl-tRNA aminoacylation;macromolecule metabolic process;metabolic process;ncRNA m…	adenyl nucleotide binding;adenyl ribonucleotide binding;aminoacyl-tRNA editing activity;aminoacyl-tRNA ligase activity;ATP binding;binding;carboxylic ester hydrolase activity;catalytic activity;hydrolase activity;hydrolase activity, acting on ester bonds;leucine-tRNA ligase activity;ligase activity;ligase activity, forming aminoacyl-tRNA and related compounds;ligase activity, forming carbon-oxyge…	cell part;cytoplasmic part;cytosol;intracellular membrane-bounded organelle;intracellular organelle;intracellular part;membrane-bounded organelle;nucleus;organelle	Aminoacyl-tRNAsynthetase;ATP-binding;Completeproteome;Ligase;Nucleotide-binding;Proteinbiosynthesis;Proteomicsidentification;Referenceproteome	3	3	3	4.2	4.2	4.2	134.28	0	5.5001	324130000	16	0.00297782	2.38087	+	0.00284494	2.40659	+	0.964049	-0.0257168		21.5291	20.8239	20.2977	21.8106	24.0239	23.9671	22.4635	22.6528	24.3738	24.4245	22.3928	22.8175	23.8306	24.1442
Ldha	P04642;P19629;H9N9H4;Q6AYX2	P04642	L-lactate dehydrogenase A chain	anatomical structure development;ATP biosynthetic process;ATP metabolic process;biological regulation;biosynthetic process;carbohydrate metabolic process;carboxylic acid biosynthetic process;carboxylic acid metabolic process;cell motility;cellular biosynthetic process;cellular component movement;cellular ketone metabolic process;cellular metabolic process;cellular nitrogen compound biosynthetic p…	binding;catalytic activity;coenzyme binding;cofactor binding;enzyme binding;identical protein binding;kinase binding;lactate dehydrogenase activity;L-lactate dehydrogenase activity;NAD binding;nucleotide binding;oxidoreductase activity;oxidoreductase activity, acting on CH-OH group of donors;oxidoreductase activity, acting on the CH-OH group of donors, NAD or NADP as acceptor;protein binding	cell part;cell projection;cilium;cytoplasm;extracellular membrane-bounded organelle;extracellular organelle;extracellular region part;extracellular vesicular exosome;intracellular membrane-bounded organelle;intracellular organelle;intracellular part;membrane-bounded organelle;membrane-bounded vesicle;motile cilium;nucleus;organelle;vesicle	3D-structure;Acetylation;Completeproteome;Cytoplasm;Directproteinsequencing;NAD;Oxidoreductase;Phosphoprotein;Referenceproteome;Ublconjugation	6	6	5	21.7	21.7	19	36.45	0	28.588	492760000	19	0.00410819	2.40085	+	0.0516101	1.90259	+	0.558908	0.498257		20.9829	22.0656	21.263	22.1485	23.0181	25.2933	22.9451	24.3117	24.5111	24.7161	22.1568	21.5923	24.7505	24.3723
Ldhb	P42123	P42123	L-lactate dehydrogenase B chain	carbohydrate metabolic process;carboxylic acid metabolic process;cellular ketone metabolic process;cellular metabolic process;cellular nitrogen compound metabolic process;cellular process;coenzyme metabolic process;cofactor metabolic process;heterocycle metabolic process;lactate metabolic process;metabolic process;monocarboxylic acid metabolic process;NAD metabolic process;nicotinamide nucleotide…	binding;catalytic activity;coenzyme binding;cofactor binding;enzyme binding;identical protein binding;kinase binding;lactate dehydrogenase activity;L-lactate dehydrogenase activity;NAD binding;nucleotide binding;oxidoreductase activity;oxidoreductase activity, acting on CH-OH group of donors;oxidoreductase activity, acting on the CH-OH group of donors, NAD or NADP as acceptor;protein binding	cell part;cytoplasmic part;extracellular membrane-bounded organelle;extracellular organelle;extracellular region part;extracellular vesicular exosome;intracellular membrane-bounded organelle;intracellular organelle;intracellular part;membrane;membrane-bounded organelle;membrane-bounded vesicle;mitochondrion;organelle;vesicle	Acetylation;Completeproteome;Cytoplasm;Directproteinsequencing;NAD;Oxidoreductase;Phosphoprotein;Referenceproteome	4	3	3	12.9	10.2	10.2	36.612	0	9.2787	91174000	6	0.0428417	1.59964	+	0.110926	0.946729	+	0.324309	0.652911		21.8944	21.9424	20.4977	21.0033	22.4242	23.9048	23.6023	21.1978	23.5413	23.296	22.2562	21.3514	21.6182	22.8841
Lin7c;Lin7b;Lin7a	Q792I0;Q9Z252;Q9Z250;F1LQV9;M0R7K1;Q9Z250-2	Q792I0;Q9Z252;Q9Z250;F1LQV9;M0R7K1	Protein lin-7 homolog C;Protein lin-7 homolog B;Protein lin-7 homolog A	anatomical structure development;anatomical structure morphogenesis;asymmetric protein localization;biological regulation;cell junction assembly;cell junction organization;cell-cell junction assembly;cell-cell junction organization;cellular component assembly;cellular component assembly at cellular level;cellular component organization;cellular component organization at cellular level;cellular co…	binding;L27 domain binding;PDZ domain binding;protein binding;protein domain specific binding	basolateral plasma membrane;cell junction;cell part;cell projection;cell-cell junction;cytoplasm;cytoskeletal part;extracellular membrane-bounded organelle;extracellular organelle;extracellular region part;extracellular vesicular exosome;intracellular organelle part;intracellular part;macromolecular complex;membrane;membrane part;membrane-bounded organelle;membrane-bounded vesicle;MPP7-DLG1-LIN7 …	3D-structure;Acetylation;Alternativesplicing;Celljunction;Cellmembrane;Completeproteome;Directproteinsequencing;Exocytosis;Membrane;Postsynapticcellmembrane;Proteintransport;Proteomicsidentification;Referenceproteome;Synapse;Synaptosome;Tightjunction;Transport	3	3	3	20.8	20.8	20.8	21.834	0	7.3797	424820000	20	0.186172	1.53409	+	0.0273329	2.15458	+	0.352094	-0.620486		21.7032	24.6253	20.7087	21.2127	22.1651	24.588	24.9243	22.0121	24.2932	24.2329	24.1458	23.9895	24.3404	24.3766
Lmna	P48679;G3V8L3;A0A0G2JTC5;Q6P6U3;A0A0G2K3R2;A0A1B0GWU9	P48679;G3V8L3;A0A0G2JTC5;Q6P6U3;A0A0G2K3R2;A0A1B0GWU9	Prelamin-A/C;Lamin-A/C	anatomical structure development;biological regulation;cardiac cell development;cardiac muscle cell development;cell development;cellular component organization;cellular component organization at cellular level;cellular component organization or biogenesis;cellular component organization or biogenesis at cellular level;cellular developmental process;cellular localization;cellular macromolecule lo…	structural molecule activity	cell part;cytoplasmic part;cytoskeletal part;envelope;intermediate filament;intracellular membrane-bounded organelle;intracellular organelle;intracellular organelle part;intracellular part;lamin filament;macromolecular complex;membrane-bounded organelle;nuclear envelope;nuclear lamina;nuclear matrix;nuclear part;nucleoplasm;nucleus;organelle;organelle envelope;organelle part;perinuclear region of…	Acetylation;Alternativesplicing;Coiledcoil;Completeproteome;Directproteinsequencing;Intermediatefilament;Isopeptidebond;Lipoprotein;Methylation;Nucleus;Phosphoprotein;Prenylation;Proteomicsidentification;Referenceproteome;Ublconjugation	19	19	19	35.9	35.9	35.9	74.323	0	48.413	2873600000	89	2.4e-07	3.90666	+	4.17e-07	3.64717	+	0.0380379	0.259498		22.2683	21.3811	22.2664	21.8955	25.8898	25.967	25.8657	25.5884	25.9864	25.3436	25.5331	25.6205	25.7403	25.7623
Lmnb1	G3V7U4;P70615	G3V7U4;P70615	Lamin-B1		structural molecule activity	cell part;cytoskeletal part;intermediate filament;intracellular organelle part;intracellular part;lamin filament;macromolecular complex;membrane;nuclear inner membrane;nuclear matrix;nuclear membrane;nuclear part;nucleoplasm;organelle inner membrane;organelle membrane;organelle part;protein complex	Acetylation;Coiledcoil;Completeproteome;Directproteinsequencing;Disulfidebond;Intermediatefilament;Lipoprotein;Membrane;Methylation;Nucleus;Phosphoprotein;Prenylation;Proteomicsidentification;Referenceproteome	46	46	43	70.9	70.9	67.8	66.686	0	323.31	23501000000	349	1.07e-06	6.58507	+	8.45e-07	6.7229	+	0.541562	-0.137825		21.1272	22.6781	20.7177	21.1016	28.3191	27.5688	28.0767	27.6703	28.3211	27.8614	28.0351	27.9595	28.694	28.0954
Lmnb2	D3ZLC1	D3ZLC1			structural molecule activity	cell part;cytoskeletal part;intermediate filament;intracellular organelle part;intracellular part;lamin filament;macromolecular complex;membrane;nuclear inner membrane;nuclear membrane;nuclear part;organelle inner membrane;organelle membrane;organelle part;protein complex	Completeproteome;Proteomicsidentification;Referenceproteome	27	24	24	47.4	44.5	44.5	68.85	0	274.49	6469400000	156	2.71e-06	5.31452	+	3.84e-06	5.21041	+	0.606155	0.104113		22.1956	22.9334	20.9473	21.7567	27.0098	27.3572	27.3787	26.9864	27.6319	26.9639	26.8834	27.0894	27.7387	27.168
LOC100360260;Cbx3	Q5RJK5;Q5RJL1;A0A0G2JYP0;D3ZRS6;A0A0G2JYS6	Q5RJK5;Q5RJL1;A0A0G2JYP0;D3ZRS6		cellular process;cellular response to chemical stimulus;cellular response to corticosteroid stimulus;cellular response to dexamethasone stimulus;cellular response to endogenous stimulus;cellular response to glucocorticoid stimulus;cellular response to hormone stimulus;cellular response to organic substance;cellular response to steroid hormone stimulus;cellular response to stimulus;response to che…		cell part;chromatin;chromosomal part;heterochromatin;intracellular membrane-bounded organelle;intracellular organelle;intracellular organelle part;intracellular part;membrane-bounded organelle;nucleus;organelle;organelle part;senescence-associated heterochromatin focus	Completeproteome;Nucleus;Proteomicsidentification;Referenceproteome	5	5	5	26.8	26.8	26.8	20.811	0	6.9184	627720000	24	0.0416749	1.46039	+	0.0181781	1.69599	+	0.698872	-0.235594		21.9809	21.6406	20.9281	22.6889	22.0157	23.9262	23.7175	22.4698	24.2208	24.1757	23.4751	23.5526	24.2726	22.0522
LOC100360604;Rpl21;LOC681195;RGD1565370;LOC100361103;RGD1562923;RGD1562601;RGD1561815;RGD1562839;LOC100360611;LOC686080	D3ZPN7;Q6PDW2;P20280;M0R5R7;F1LWH4;D3ZZH9;D3ZPH0;D3Z9G3;D3ZEK2;D3ZLH3;D4A4G9;D3ZMI8;D4A7B4;D4A870;D3ZRA9;M0RCS9;D3ZPU6;D3ZE97;D3ZKL4;F1LY43;D4A219;D3ZPV5;D4A9T8;D3ZHP4;D3ZIM9;D3ZCN5;M0RAP0;D3ZM68;D4A4G7	D3ZPN7;Q6PDW2;P20280;M0R5R7;F1LWH4;D3ZZH9;D3ZPH0;D3Z9G3;D3ZEK2;D3ZLH3;D4A4G9;D3ZMI8;D4A7B4;D4A870	60S ribosomal protein L21	biosynthetic process;cellular biosynthetic process;cellular macromolecule biosynthetic process;cellular macromolecule metabolic process;cellular metabolic process;cellular process;cellular protein metabolic process;macromolecule biosynthetic process;macromolecule metabolic process;metabolic process;primary metabolic process;protein metabolic process;translation	structural constituent of ribosome;structural molecule activity	cell part;cytoplasmic part;cytosolic large ribosomal subunit;intracellular non-membrane-bounded organelle;intracellular organelle;intracellular organelle part;intracellular part;large ribosomal subunit;macromolecular complex;membrane;non-membrane-bounded organelle;nuclear part;nucleolus;organelle;organelle part;ribonucleoprotein complex;ribosome	Completeproteome;Directproteinsequencing;Proteomicsidentification;Referenceproteome;Ribonucleoprotein;Ribosomalprotein	7	7	4	48.1	48.1	31.9	18.678	0	14.577	2051200000	34	0.0145136	2.87684	+	0.0331714	2.34853	+	0.635474	0.528305		21.9117	22.7371	21.6463	21.6262	26.0277	23.3276	22.6971	26.1105	26.1231	25.7739	25.5683	22.597	22.3744	25.3308
LOC100360647;Fau	Q5BJN7;P62864	Q5BJN7;P62864	40S ribosomal protein S30	biosynthetic process;cellular biosynthetic process;cellular macromolecule biosynthetic process;cellular macromolecule metabolic process;cellular metabolic process;cellular process;cellular protein metabolic process;macromolecule biosynthetic process;macromolecule metabolic process;metabolic process;primary metabolic process;protein metabolic process;translation	structural constituent of ribosome;structural molecule activity	cell part;cytoplasmic part;intracellular non-membrane-bounded organelle;intracellular organelle;intracellular part;macromolecular complex;non-membrane-bounded organelle;organelle;ribonucleoprotein complex;ribosome	Completeproteome;Directproteinsequencing;Proteomicsidentification;Referenceproteome;Ribonucleoprotein;Ribosomalprotein	2	2	2	8.3	8.3	8.3	14.372	0	7.4529	2457500000	13	0.0798366	1.67122	+	0.0769079	0.86521	+	0.276526	0.806009		20.637	22.3542	21.5497	20.8842	23.2728	25.3384	22.9895	21.6731	21.8636	22.3214	22.4513	21.7903	21.6878	22.8567
LOC100361060;Rpl36;LOC100361079;LOC100361644;LOC100360439;LOC100359616	A0A140TAI6;D3ZZ95;P39032;M0RCN1;D4A1Q0;F1M706;D3ZJJ6	A0A140TAI6;D3ZZ95;P39032;M0RCN1;D4A1Q0;F1M706;D3ZJJ6	60S ribosomal protein L36	biosynthetic process;cellular biosynthetic process;cellular macromolecule biosynthetic process;cellular macromolecule metabolic process;cellular metabolic process;cellular process;cellular protein metabolic process;macromolecule biosynthetic process;macromolecule metabolic process;metabolic process;primary metabolic process;protein metabolic process;translation	structural constituent of ribosome;structural molecule activity	cell part;cytoplasmic part;intracellular non-membrane-bounded organelle;intracellular organelle;intracellular part;macromolecular complex;non-membrane-bounded organelle;organelle;ribonucleoprotein complex;ribosome	Acetylation;Completeproteome;Directproteinsequencing;Referenceproteome;Ribonucleoprotein;Ribosomalprotein	7	7	7	39	39	39	12.254	0	11.131	1054500000	17	0.00094175	1.56699	+	0.00157204	1.8066	+	0.432232	-0.239604		21.1086	21.2588	21.5838	20.3516	22.4609	22.8771	22.3908	23.1237	22.361	23.0345	22.3973	23.6134	23.0983	22.2681
LOC100362069;RGD1565183;LOC690096;Rpl28	Q642E2;D3ZJD3;D3ZEI0;P17702;A0A0G2K8E0	Q642E2;D3ZJD3;D3ZEI0;P17702	60S ribosomal protein L28	biosynthetic process;cellular biosynthetic process;cellular macromolecule biosynthetic process;cellular macromolecule metabolic process;cellular metabolic process;cellular process;cellular protein metabolic process;macromolecule biosynthetic process;macromolecule metabolic process;metabolic process;primary metabolic process;protein metabolic process;translation	structural constituent of ribosome;structural molecule activity	cell part;cytoplasmic part;intracellular non-membrane-bounded organelle;intracellular organelle;intracellular part;macromolecular complex;non-membrane-bounded organelle;organelle;ribonucleoprotein complex;ribosome	Acetylation;Completeproteome;Directproteinsequencing;Phosphoprotein;Referenceproteome;Ribonucleoprotein;Ribosomalprotein	10	10	10	43.1	43.1	43.1	15.733	0	27.621	1553500000	59	0.0457179	1.11623	+	0.956083	0.0197418		0.00641222	1.09648		22.4353	22.6833	22.2797	21.0069	22.1748	23.5297	23.6509	23.0515	23.6807	21.8966	21.9016	22.352	22.1681	22.2869
LOC100365676	D4ABI7	D4ABI7		biological regulation;biosynthetic process;carboxylic acid biosynthetic process;carboxylic acid metabolic process;cellular biosynthetic process;cellular ketone metabolic process;cellular lipid metabolic process;cellular metabolic process;cellular process;cellular response to stimulus;cellular response to stress;fatty acid biosynthetic process;fatty acid elongation;fatty acid metabolic process;I-k…	3-hydroxyacyl-CoA dehydratase activity;carbon-oxygen lyase activity;catalytic activity;hydro-lyase activity;lyase activity	adherens junction;anchoring junction;cell junction;cell part;cell-substrate adherens junction;cell-substrate junction;cytoplasmic part;endoplasmic reticulum;focal adhesion;intracellular membrane-bounded organelle;intracellular organelle;intracellular part;membrane-bounded organelle;organelle	Completeproteome;Proteomicsidentification;Referenceproteome	5	5	5	16.6	16.6	16.6	43.104	0	28.045	631670000	18	0.00755925	3.16472	+	0.00065413	2.93742	+	0.731826	0.227301		20.8428	22.9404	20.4713	21.4247	25.3758	22.1083	25.2156	24.9304	25.2926	24.6801	23.8129	24.5059	24.4131	24.3742
LOC100910200;Hist1h2bb;Hist1h2bl;Hist1h2bo;Hist1h2ba	G3V8B3;A0A0G2JXI9;D3ZWM5;M0R4L7;A0A0G2JXE0;D3ZNH4;Q00715;Q00729;A0A0G2K7R1	G3V8B3;A0A0G2JXI9;D3ZWM5;M0R4L7;A0A0G2JXE0;D3ZNH4;Q00715;Q00729	Histone H2B;Histone H2B type 1;Histone H2B type 1-A	antibacterial humoral response;antimicrobial humoral response;ATP-dependent chromatin remodeling;biological regulation;cell migration;cell motility;cellular component assembly;cellular component assembly at cellular level;cellular component disassembly;cellular component disassembly at cellular level;cellular component movement;cellular component organization;cellular component organization at ce…	binding;DNA binding;nucleic acid binding	cell part;chromosomal part;extracellular membrane-bounded organelle;extracellular organelle;extracellular region part;extracellular space;extracellular vesicular exosome;extrinsic to membrane;extrinsic to plasma membrane;intracellular organelle part;intracellular part;macromolecular complex;membrane part;membrane-bounded organelle;membrane-bounded vesicle;nuclear chromosome part;nuclear nucleosom…	Acetylation;Antibiotic;Antimicrobial;Chromosome;Completeproteome;Directproteinsequencing;DNA-binding;Isopeptidebond;Methylation;Nucleosomecore;Nucleus;Phosphoprotein;Referenceproteome;Ublconjugation	18	18	0	81	81	0	13.906	0	323.31	140700000000	234	0.00131804	2.62922	+	0.00125267	2.48881	+	0.609957	0.14041		26.3359	28.4417	26.2393	27.1071	29.4346	29.7291	30.3424	29.0213	29.7734	29.9735	29.1252	29.2529	29.5857	29.6616
LOC100911440	A0A0G2K5L2;Q5FVG4;Q505J6	A0A0G2K5L2;Q5FVG4		establishment of localization;transport	active transmembrane transporter activity;secondary active transmembrane transporter activity;symporter activity;transmembrane transporter activity;transporter activity	cell part;cytoplasmic part;integral to membrane;intracellular organelle part;intracellular part;intrinsic to membrane;membrane;membrane part;mitochondrial inner membrane;mitochondrial membrane;mitochondrial part;organelle inner membrane;organelle membrane;organelle part	Completeproteome;Membrane;Mitochondrion;Mitochondrioninnermembrane;Phosphoprotein;Proteomicsidentification;Referenceproteome;Repeat;Symport;Transmembrane;Transmembranehelix;Transport	10	10	10	43.3	43.3	43.3	34.662	0	123.62	3998000000	73	2.61e-06	5.55524	+	7e-06	5.08862	+	0.0895742	0.466619		20.5888	21.3189	22.2292	22.402	27.058	27.7282	27.094	26.8606	27.209	26.7808	26.0046	27.0996	26.7234	27.0083
LOC100911483;Ndufa13	D3ZE15;F1LZC5	D3ZE15;F1LZC5					Completeproteome;Proteomicsidentification;Referenceproteome	4	4	4	38.2	38.2	38.2	16.776	0	8.7429	465780000	28	9.88e-05	2.9212	+	0.00201945	2.18814	+	0.0312328	0.733067		21.4799	22.6074	20.7109	21.2615	24.3643	24.6189	24.735	24.1603	24.3022	23.9903	22.6948	23.9908	24.1231	23.7163
LOC100911677	M0R9Q1;M0R3R6	M0R9Q1;M0R3R6			binding;nucleic acid binding;nucleotide binding		Completeproteome;Proteomicsidentification;Referenceproteome	4	4	4	6.4	6.4	6.4	69.493	0	4.4067	396000000	20	0.0237858	2.09357	+	0.0146221	1.66149	+	0.558086	0.432079		22.1026	21.4424	20.5746	21.2246	23.6925	24.1437	23.8882	21.0945	24.3293	21.7097	22.7076	23.2497	24.0221	23.2987
LOC680121	F1LZI1	F1LZI1			adenyl nucleotide binding;adenyl ribonucleotide binding;ATP binding;binding;nucleotide binding;purine nucleotide binding;purine ribonucleoside triphosphate binding;purine ribonucleotide binding;ribonucleotide binding		ATP-binding;Completeproteome;Nucleotide-binding;Referenceproteome	90	3	3	86.4	4.5	4.5	70.859	0	261.27	2771700000	26	3.14e-06	5.1682	+	6.83e-06	4.65909	+	0.0677057	0.509118		20.6172	22.0182	21.5529	22.4083	26.474	27.4272	26.7546	26.5752	26.8559	26.0113	26.0042	26.6955	26.0577	26.7724
LOC683884	D3ZF13	D3ZF13	Acyl carrier protein	biosynthetic process;carboxylic acid biosynthetic process;carboxylic acid metabolic process;cellular biosynthetic process;cellular ketone metabolic process;cellular lipid metabolic process;cellular metabolic process;cellular process;fatty acid biosynthetic process;fatty acid metabolic process;lipid biosynthetic process;lipid metabolic process;metabolic process;monocarboxylic acid metabolic proces…			Completeproteome;Fattyacidbiosynthesis;Fattyacidmetabolism;Lipidbiosynthesis;Lipidmetabolism;Phosphopantetheine;Proteomicsidentification;Referenceproteome;Ubiquinone	4	4	4	23.7	23.7	23.7	17.514	0	6.6683	835550000	23	0.00964529	3.32791	+	0.00181059	3.80997	+	0.624398	-0.482064		20.0648	22.151	20.4058	21.4086	25.1446	24.9621	24.8973	21.3647	25.3084	25.4724	24.8428	22.5642	25.763	25.4452
LOC684828	M0R7B4	M0R7B4		cellular component assembly;cellular component assembly at cellular level;cellular component organization;cellular component organization at cellular level;cellular component organization or biogenesis;cellular component organization or biogenesis at cellular level;cellular macromolecular complex assembly;cellular macromolecular complex subunit organization;cellular process;chromatin assembly;chr…	binding;chromatin binding;chromatin DNA binding;DNA binding;nucleic acid binding;structure-specific DNA binding	cell part;chromatin;chromosomal part;euchromatin;intracellular organelle part;intracellular part;macromolecular complex;nuclear chromatin;nuclear chromosome part;nuclear euchromatin;nuclear part;nucleosome;organelle part;protein-DNA complex	Chromosome;Completeproteome;DNA-binding;Nucleus;Proteomicsidentification;Referenceproteome	24	8	8	51.4	22.7	22.7	22.233	0	112	8602400000	31	0.00581726	3.01775	+	0.00987428	2.5621	+	0.632413	0.455647		21.3966	21.2349	22.047	21.6776	25.0473	25.0829	25.9101	24.9627	22.0307	25.406	24.5541	23.4517	25.2887	22.0551
LOC688963;RGD1560088;LOC687864;LOC100361934;Ndufb4l1	F1LPG5;D3ZQH7;F1M7Z4;F1M7T1;D3ZV29	F1LPG5;D3ZQH7;F1M7Z4;F1M7T1;D3ZV29			catalytic activity;NADH dehydrogenase (quinone) activity;NADH dehydrogenase (ubiquinone) activity;NADH dehydrogenase activity;oxidoreductase activity;oxidoreductase activity, acting on NADH or NADPH;oxidoreductase activity, acting on NADH or NADPH, quinone or similar compound as acceptor	cell part;cytoplasmic part;intracellular membrane-bounded organelle;intracellular organelle;intracellular part;membrane-bounded organelle;mitochondrion;organelle	Completeproteome;Proteomicsidentification;Referenceproteome	4	4	4	38	38	38	15.064	0	18.362	1166000000	30	1.99e-06	4.86788	+	2.49e-06	4.42877	+	0.0678358	0.439103		21.2539	22.3502	20.7963	21.438	26.1949	26.3728	26.9385	26.1272	26.0042	26.007	25.7162	26.1659	25.4744	26.0786
Lsm12	D4A8G0	D4A8G0					Completeproteome;Proteomicsidentification;Referenceproteome	3	3	3	10.8	10.8	10.8	21.701	0	3.2869	451490000	17	0.0266987	1.84652	+	1.42e-05	3.35482	+	0.0363463	-1.5083		21.8516	22.0314	21.0433	21.7148	22.4406	22.4553	22.9454	24.6426	25.0501	24.7735	24.8419	25.0531	24.5595	25.8474
Maged1	Q9ES73;A0A0G2K9W5	Q9ES73;A0A0G2K9W5	Melanoma-associated antigen D1	biological regulation;cellular macromolecule metabolic process;cellular metabolic process;cellular process;cellular protein metabolic process;circadian regulation of gene expression;circadian rhythm;JUN phosphorylation;macromolecule metabolic process;macromolecule modification;metabolic process;negative regulation of biological process;negative regulation of biosynthetic process;negative regulati…	catalytic activity;JUN kinase activity;kinase activity;MAP kinase activity;molecular transducer activity;phosphotransferase activity, alcohol group as acceptor;protein binding transcription factor activity;protein kinase activity;protein serine/threonine kinase activity;receptor signaling protein activity;receptor signaling protein serine/threonine kinase activity;SAP kinase activity;signal trans…	cell part;chromatin;chromosomal part;cytoplasmic part;cytosol;intracellular membrane-bounded organelle;intracellular organelle;intracellular organelle part;intracellular part;macromolecular complex;membrane;membrane-bounded organelle;nucleus;organelle;organelle part;plasma membrane;protein complex	Biologicalrhythms;Cellmembrane;Completeproteome;Cytoplasm;Membrane;Nucleus;Referenceproteome;Repeat;Tumorantigen;Ublconjugationpathway	15	15	15	22.2	22.2	22.2	85.797	0	323.31	4056100000	102	1.49e-05	4.85431	+	9.78e-06	5.02327	+	0.14176	-0.168956		20.1011	22.5783	21.4181	21.5049	26.4282	26.5538	26.1328	26.0244	26.1355	26.4811	26.4676	26.4386	26.3426	26.3895
Magoh	Q27W02;F1M0X6	Q27W02	Protein mago nashi homolog	biological regulation;catabolic process;cellular catabolic process;cellular macromolecule catabolic process;cellular macromolecule metabolic process;cellular metabolic process;cellular nitrogen compound metabolic process;cellular process;establishment of localization;establishment of RNA localization;macromolecule catabolic process;macromolecule metabolic process;metabolic process;mRNA catabolic …		catalytic step 2 spliceosome;cell part;cytoplasm;exon-exon junction complex;intracellular organelle part;intracellular part;macromolecular complex;nuclear body;nuclear part;nuclear speck;nucleoplasm part;organelle part;protein complex;ribonucleoprotein complex;spliceosomal complex	Acetylation;Completeproteome;Cytoplasm;mRNAprocessing;mRNAsplicing;mRNAtransport;Nonsense-mediatedmRNAdecay;Nucleus;Referenceproteome;RNA-binding;Spliceosome;Translationregulation;Transport	3	3	3	21.2	21.2	21.2	17.163	0	5.9992	450360000	12	0.000950944	1.6703	+	0.0551801	0.988722	+	0.0768587	0.681579		21.3917	21.7521	20.3614	21.1504	23.2574	22.7747	22.8208	22.9524	22.3656	22.7613	22.4189	21.616	21.2583	22.7086
Map1a	P34926;A0A0G2K5C6;G3V7U2	P34926;A0A0G2K5C6;G3V7U2	Microtubule-associated protein 1A;MAP1A heavy chain;MAP1 light chain LC2	biological regulation;cellular component organization;cellular component organization at cellular level;cellular component organization or biogenesis;cellular component organization or biogenesis at cellular level;cellular process;cytoskeleton organization;microtubule cytoskeleton organization;microtubule-based process;multicellular organismal process;negative regulation of biological process;neg…	actin binding;binding;collagen binding;cytoskeletal protein binding;protein binding	cell part;cytoplasm;cytoplasmic part;cytoskeletal part;cytosol;intracellular organelle part;intracellular part;macromolecular complex;microtubule;microtubule associated complex;organelle part;protein complex	Completeproteome;Cytoplasm;Cytoskeleton;Microtubule;Phosphoprotein;Referenceproteome;Repeat	7	6	6	3.2	2.8	2.8	299.53	0	9.9451	485340000	22	0.000691644	1.9282	+	0.000993897	1.7158	+	0.540406	0.212395		21.2682	22.2506	21.4935	21.5069	23.5636	23.913	23.9719	22.6247	23.7168	23.8282	23.3627	23.7598	23.1973	22.5801
[truncated: 402 more rows]
