# Supplementary material for: Gel‐like inclusions of C‐terminal fragments of TDP‐43 sequester stalled proteasomes in neurons
Source: EMBO Rep. 2022 Apr 19;23(6):e53890. doi: 10.15252/embr.202153890 (PMC9171420; doi:10.15252/embr.202153890)
Supplement: Supplementary file 5 — Movie EV1 [file EMBR-23-e53890-s006.zip]

Archive with 3 entries (2 files):
- MovieEV1/
- MovieEV1/_Movie EV1.mp4
- MovieEV1/_MovieEV1_legend.docx
